# Supplementary material for: Fibrinolytic-deficiencies predispose hosts to septicemia from a catheter-associated UTI
Source: Nat Commun. 2024 Mar 27;15:2704. doi: 10.1038/s41467-024-46974-6 (PMC10973455; doi:10.1038/s41467-024-46974-6)
Supplement: Supplementary file 4 — Supplementary Data 1 [file 41467_2024_46974_MOESM4_ESM.xlsx]

## Sheet: Table S1
								Total peptide count
	#	Identified Proteins (447/463)	Description	Abreviation	Subunits	Accession Number	Molecular Weight	1hC	1hCl	3hC	3hCl	6hC	6hCl	9hC	9hCl	12hC	12hCl	24hC	24hCl	3dC	3dCl	7dC	7dCl	14dC	14dCl
	1	Serum albumin	Serum protein	ALBU	ALBU	P07724	69 kDa	353	267	403	510	286	478	632	457	605	304	435	520	250	188	265	415	272	230
	2	Serotransferrin	Serum protein	STF	STF	Q921I1	77 kDa	232	204	244	336	165	228	308	254	251	166	262	269	168	172	167	189	141	124
	4	Major urinary protein 6	Secreted urine protein			P02762	21 kDa	230	132	188	216	155	164	332	212	252	212	215	272	275	118	162	232	86	73
	3	Glutathione S-transferase Mu 1	Cytoplasmic protein			P10649	26 kDa	314	344	327	305	465	279	209	96	116	213	204	96	52	96	79	111	57	47
	5	Complement C3	Complement pathway protein	CO3		P01027-1	186 kDa	84	91	143	170	91	126	179	146	163	90	158	233	125	182	105	148	142	118
		Fibrinogen	Serum protein and coagulation protein		Sum of all subunits			46	72	93	180	69	115	94	99	89	98	113	214	91	174	100	212	183	189
	6			FIBA	alpha	E9PV24 (+1)	87 kDa	18	23	29	52	19	31	35	34	24	42	30	59	35	44	38	57	46	43
	7			FIBB	beta	Q8K0E8	55 kDa	14	29	39	85	28	52	38	42	44	37	57	100	36	86	37	101	88	98
	8			FIBG	gamma	Q8VCM7	49 kDa	14	20	25	43	22	32	21	23	21	19	26	55	20	44	25	54	49	48
	7	Actin, cytoplasmic 2	Cell motility, structure, and cytoskeleton organization	ACTG		P63260	42 kDa	121	108	118	120	137	102	97	33	76	78	90	69	35	105	82	187	136	167
		Hemoglobin	Red blood cell protein		Sum of all subunits			541	316	157	345	87	38	315	107	82	60	122	203	104	129	55	53	39	44
	8			HBA	alpha	P02088	16 kDa	288	135	73	147	42	26	146	56	35	35	61	104	62	55	28	26	16	23
	9			HBB	beta	P01942	15 kDa	253	181	84	198	45	12	169	51	47	25	61	99	42	74	27	27	23	21
	10	Alpha-1-antitrypsin	Coagulation pathway protein	A1AT	Sum of all			206	158	238	269	188	231	353	260	233	119	206	317	100	77	126	150	158	85
					1-1	P07758	46 kDa	70	54	88	92	68	80	119	85	83	42	68	103	34	0	40	47	54	0
					1-2	P22599	46 kDa	69	53	78	93	57	78	120	90	74	39	71	106	34	42	44	53	53	43
					1-4	Q00897	46 kDa	67	51	72	84	63	73	114	85	76	38	67	108	32	35	42	50	51	42
	11	alpha-2-macroglobulin	Coagulation pathway protein	A2M		Q61838	166 kDa	43	46	58	59	33	55	73	56	82	56	72	109	74	80	59	77	68	62
	12	Pyruvate kinase PKM	Metabolism	KPYM		P52480	58 kDa	67	89	78	68	95	63	49	18	30	66	54	35	26	60	48	58	57	61
	13	Myosin-9	Cell motility, structure, and cytoskeleton organization	MYH9		Q8VDD5	226 kDa	34	87	74	56	88	69	18	0	19	67	50	28	18	94	56	137	97	90
	14	Heat shock protein HSP 90-beta	Chaperon and stress response protein			P11499	83 kDa	75	84	94	76	104	72	48	12	25	47	65	30	19	62	59	70	56	41
	15	Murinoglobulin-1	Immune response			P28665	165 kDa	35	42	69	85	39	61	81	37	86	38	80	128	36	50	25	36	21	8
	16	Alpha1-antichymotrypsin	Secreted serum protein. serine-type endopeptidase inhibitor activity. Inhibits kallikreins.	AACT		P07759	47 kDa	52	38	60	49	30	56	57	52	50	37	49	63	28	39	33	34	33	35
	17	Glutathione S-transferase A4	Metabolism			P24472	26 kDa	69	67	54	82	184	51	44	26	29	44	39	34	23	24	39	38	40	32
	18	Heat shock cognate 71 kDa protein	Chaperon and stress response protein			P63017	71 kDa	49	54	61	49	62	51	43	11	29	48	47	31	18	48	34	52	44	42
	19	Glyceraldehyde-3-phosphate dehydrogenase	Metabolism	G3P		P16858	36 kDa	40	60	50	45	83	33	34	13	21	29	30	16	14	57	39	86	77	70
	20	Hemopexin	Serum protein	HEMO		Q91X72	51 kDa	34	28	51	54	27	37	73	48	49	29	58	70	32	54	33	62	47	42
	21	Apolipoprotein A-I	inflammatory and immune response regulation. Serum protein	APOA1		Q00623	31 kDa	41	44	43	62	45	35	78	51	62	38	44	69	33	27	20	31	26	21
	22	Aldose reductase	Metabolism	ALDR		P45376	36 kDa	47	54	51	46	55	39	38	13	13	39	45	22	26	33	43	45	35	29
	23	Carboxylesterase 1C		CE1C		P23953	61 kDa	39	37	43	40	34	39	57	28	47	27	39	50	25	30	28	33	31	28
	24	Tubulin beta-4B chain	Cell motility, structure, and cytoskeleton organization	TBB4B		P68372	50 kDa	40	51	48	41	49	44	29	8	13	32	30	18	13	50	26	54	51	49
	25	ATP synthase subunit beta, mitochondrial	Metabolism	ATPB		P56480	56 kDa	53	64	70	54	69	61	36	0	16	31	25	10	0	30	15	28	30	31
	26	Dimethylaniline monooxygenase [N-oxide-forming] 5	Metabolism			P97872	60 kDa	44	67	76	53	65	46	23	0	13	47	42	9	0	19	25	23	15	11
	27	Elongation factor 1-alpha 1	Protein biosynthesis	EF1A1		P10126	50 kDa	35	45	50	40	57	40	29	12	15	25	34	25	13	30	27	33	35	28
	28	Fibronectin	Extracellular matrix protein	FBN		P11276	273 kDa	0	8	18	21	9	18	13	8	18	18	21	60	16	36	20	97	101	81
	29	Gelsolin	Cell motility, structure, and cytoskeleton organization	GEL		P13020-2	81 kDa	40	45	45	37	41	37	40	22	28	30	36	25	15	22	16	29	27	28
	30	Major urinary protein 3	Secreted urine protein			P04939	21 kDa	25	18	29	37	27	12	69	37	50	31	33	50	56	16	22	45	0	0
	31	Alpha-enolase	Metabolism			P17182	47 kDa	28	37	32	34	45	24	22	10	15	17	29	20	14	38	26	51	43	58
	32	Histone H4	Chromosome structure			P62806	11 kDa	26	23	30	34	45	26	24	14	22	21	23	22	18	27	21	47	36	52
	33	Transketolase	Metabolism			P40142	68 kDa	34	43	43	41	55	39	24	0	10	26	18	9	0	16	11	45	32	37
	34	ATP synthase subunit alpha, mitochondrial	Metabolism	ATPA		Q03265	60 kDa	35	43	45	47	60	40	20	0	14	27	20	7	0	25	13	19	26	21
	35	Fatty acid-binding protein, adipocyte	Lipid biosynthesis			P04117	15 kDa	38	35	38	38	62	29	35	19	21	34	35	18	14	16	16	11	0	0
	36	Histone H2B type 1	Chromosome structure			P10854	14 kDa	20	19	24	29	43	23	23	8	22	25	22	26	14	23	10	54	35	43
	37	Isocitrate dehydrogenase [NADP] cytoplasmic	Metabolism			O88844	47 kDa	38	37	35	38	55	41	20	0	10	26	23	9	0	25	26	27	15	19
	38	Plasminogen	Coagulation pathway protein			P20918	91 kDa	12	12	17	34	8	15	37	22	29	11	26	30	13	24	19	33	60	37
	39	Involucrin	Membrane protein			P48997	55 kDa	26	38	37	32	43	55	21	0	8	47	24	8	0	20	19	19	20	10
	40	Annexin A2	Cell motility, structure, and cytoskeleton organization	ANXA2		P07356	39 kDa	17	24	26	22	26	23	15	0	11	11	26	8	9	41	26	43	48	50
	41	Alcohol dehydrogenase 1	Metabolism			P00329	40 kDa	30	39	43	38	41	31	29	16	15	28	25	10	0	12	14	16	9	0
	42	Tubulin alpha-1B chain	Cell motility, structure, and cytoskeleton organization			P05213	50 kDa	25	27	21	20	26	24	18	8	22	17	24	18	11	33	17	27	31	23
	43	Annexin A1	Anti-inflammatory activity			P10107	39 kDa	9	8	11	13	16	14	0	0	0	18	0	19	9	24	21	58	64	72
	44	Ceruloplasmin	Serum protein			Q61147	121 kDa	16	18	29	36	15	33	28	16	14	11	20	37	9	28	12	18	24	14
	45	Peptidyl-prolyl cis-trans isomerase A	Protein folding	PPIA		P17742	18 kDa	21	25	21	20	37	24	15	0	10	28	21	13	9	21	22	32	22	26
	46	L-lactate dehydrogenase B chain	Metabolism			P16125	37 kDa	33	35	35	27	39	34	23	15	13	23	26	10	7	14	12	12	0	0
	47	Antithrombin-III	Coagulation pathway protein			P32261	52 kDa	16	15	21	22	13	19	32	21	26	20	16	33	13	19	13	21	22	15
	48	Cornifin-A	Epithelial protein			Q62266	16 kDa	25	32	33	15	32	35	21	14	0	35	11	0	0	13	18	14	13	14
	49	Lactotransferrin	Immune response. Neutrophil protein with antimicrobial activity			P08071	78 kDa	0	0	0	0	0	0	0	0	0	21	0	30	0	17	0	87	82	102
	50	Protein disulfide-isomerase A3	Protein folding	PDSI		P27773	57 kDa	26	30	31	24	33	28	14	0	12	18	23	11	0	21	7	27	17	18
	51	Protein S100-A9	Inflammatory processes and immune response			P31725	13 kDa	0	0	0	0	0	0	0	0	0	31	0	22	0	0	0	89	55	96
	52	Clathrin heavy chain 1	Cell motility, structure, and cytoskeleton organization. Coating-vesicle protein.			Q68FD5	192 kDa	17	50	40	29	49	32	8	0	0	10	8	0	0	20	10	23	22	7
	53	Glutathione S-transferase omega-1	Metabolism			O09131	27 kDa	22	18	19	26	36	19	16	0	0	14	17	0	8	20	17	30	30	20
	54	Apolipoprotein A-IV	Inflammation response. Serum protein			P06728	45 kDa	19	17	19	29	19	22	42	17	21	13	13	15	7	10	11	16	17	12
	55	Glycogen phosphorylase, brain form	Metabolism			Q8CI94	97 kDa	23	35	42	31	49	34	12	0	0	18	11	0	0	20	0	16	11	0
	56	Pro-epidermal growth factor	Growth factor			P01132	133 kDa	7	6	12	11	9	0	37	21	9	11	13	17	29	25	24	37	34	9
	57	UDP-glucose 6-dehydrogenase	Metabolism			O70475	55 kDa	25	32	32	28	51	24	20	0	7	16	15	8	0	13	12	9	10	0
	58	14-3-3 protein sigma	Signaling pathway			O70456	28 kDa	27	25	27	23	35	23	12	0	0	33	21	0	0	12	16	15	18	16
	59	Alpha-1B-glycoprotein	Serum protein	A1BG		P29699	37 kDa	15	0	0	14	0	23	23	29	21	18	19	32	11	13	14	15	15	14
	60	Vitamin D-binding protein	Translation			P21614	54 kDa	19	13	14	17	15	21	21	22	23	11	13	29	7	17	12	18	20	10
	65.5119	Kininogen-1	Coagulation pathway protein	KNG1		O08677-1 (+1)	73 kDa	15	10	14	19	7	19	20	19	24	17	21	22	13	11	6	13	20	19
	66.4881	Uromodulin	Secreted urine protein			Q91X17	71 kDa	0	0	9	14	5	0	13	0	22	25	13	16	25	20	15	23	34	47
	67.4643	Uroplakin-2	Umbrella cell surface protein			P38575	20 kDa	27	25	25	24	39	33	18	7	0	23	19	0	0	0	0	0	0	0
	68.4405	Elongation factor 2	Protein biosynthesis			P58252	95 kDa	11	18	21	16	33	24	9	0	7	10	13	12	0	23	9	25	25	16
	69.4167	Peroxiredoxin-1	Immune response. induces inflammatory cytokine response	PRDX1		P35700	22 kDa	27	33	28	21	40	18	19	0	6	10	11	0	0	17	8	11	6	6
	70.3929	Peroxiredoxin-5, mitochondrial	Immune response. induces inflammatory cytokine response	PRDX5		P99029-2	17 kDa	23	24	25	16	31	15	11	0	7	18	16	13	0	9	9	15	10	15
	71.369	Alpha-actinin-4	Cell motility, structure, and cytoskeleton organization			P57780	105 kDa	18	26	31	12	26	26	9	0	0	10	8	0	0	38	9	25	10	16
	72.3452	Ubiquitin-60S ribosomal protein L40	Protein biosynthesis			P62984	15 kDa	17	18	17	23	23	15	23	0	0	19	18	8	0	12	11	13	10	10
	73.3214	78 kDa glucose-regulated protein	Metabolism	GRP78		P20029	72 kDa	22	26	33	21	31	27	13	0	0	18	17	9	0	22	0	15	17	19
	74.2976	Complement factor B	Complement pathway protein			P04186	85 kDa	12	11	17	14	5	15	25	18	18	11	18	24	10	12	8	11	8	12
	75.2738	Transthyretin	Serum protein			P07309	16 kDa	15	9	12	20	11	11	26	15	22	11	14	24	7	9	0	11	10	9
	76.25	Fructose-bisphosphate aldolase A	Metabolism	ALDOA		P05064	39 kDa	15	15	10	0	13	14	0	0	0	14	10	0	0	20	15	25	24	26
	77.2262	Profilin-1	Cell motility, structure, and cytoskeleton organization	PROF1		P62962	15 kDa	10	14	12	18	18	12	10	8	9	15	10	9	0	17	12	17	21	22
	78.2024	Inter-alpha-trypsin inhibitor heavy chain 4 (ITI4)	Serum protein. Inflammation response to trauma	ITI4		A6X935-1	105 kDa	7	7	13	10	0	9	23	11	16	8	15	30	12	23	13	14	17	11
	79.1786	Transitional endoplasmic reticulum ATPase	Cellular processes			Q01853	89 kDa	18	26	27	22	33	24	0	0	0	10	11	0	0	12	11	11	10	7
	80.1548	Filamin-B	Cell motility, structure, and cytoskeleton organization	FLMNB		Q80X90	278 kDa	0	12	15	12	19	24	0	0	0	11	13	5	0	46	12	24	21	17
	81.131	histone H2A type 1	Chromosome structure			P22752 (+5)	14 kDa	13	12	0	11	24	10	0	0	0	12	7	0	0	0	0	32	25	25
	82.1071	Glucose-6-phosphate isomerase	Metabolism	G6PI		P06745	63 kDa	15	15	22	16	24	13	12	0	0	8	0	0	0	13	0	23	19	20
	83.0833	Uroplakin-1a	Umbrella cell surface protein	UPK1a		Q9D132	29 kDa	22	29	30	25	36	22	13	0	0	9	12	0	0	0	0	0	0	0
	84.0595	Malate dehydrogenase, mitochondrial	Metabolism	MLTDHM		P08249	36 kDa	24	26	23	20	26	20	10	0	0	7	9	0	0	10	0	16	13	12
	85.0357	Glucose-6-phosphate 1-dehydrogenase X	Metabolism	G6PIDHX		Q00612	59 kDa	15	20	18	14	27	13	7	0	0	12	7	0	0	10	10	17	23	20
	86.0119	Eosinophil peroxidase	Immune reponse	EPO		P49290	81 kDa	0	0	0	0	0	0	0	0	0	0	0	0	0	0	0	43	89	84
	86.9881	WD repeat-containing protein 1	Cell motility, structure, and cytoskeleton organization	WCRCP1		O88342	66 kDa	14	14	23	13	24	15	0	0	0	9	11	0	0	10	8	18	18	16
	87.9643	Vitronectin	Matrix protein	VTNC		P29788	55 kDa	0	0	0	10	0	9	11	6	8	0	0	14	0	9	12	23	36	37
	88.9405	L-lactate dehydrogenase A chain	Metabolism	LLDHA		P06151	36 kDa	22	21	18	18	23	16	0	0	0	8	0	9	0	17	11	20	15	18
	89.9167	ADP/ATP translocase 2	Metabolism	ATPTRS2		P51881	33 kDa	15	19	19	18	22	15	7	0	0	13	12	0	0	14	0	13	9	13
	90.8929	Synaptic vesicle membrane protein VAT-1 homolog	Oxidoreductase	SVMPVAT1		Q62465	43 kDa	18	25	28	16	24	15	7	0	0	10	12	0	0	11	0	8	0	7
	91.869	6-phosphogluconate dehydrogenase, decarboxylating	Metabolism	6PGD		Q9DCD0	53 kDa	13	14	14	15	23	10	7	0	0	13	10	0	0	12	9	18	16	18
	92.8452	Filamin-A	Cell motility, structure, and cytoskeleton organization	FLMNA		Q8BTM8	281 kDa	0	0	0	0	0	0	0	0	34	0	0	7	0	18	0	45	38	55
	93.8214	Actin, alpha cardiac muscle 1	Cell motility, structure, and cytoskeleton organization	ACTACM1		P68033	42 kDa	0	0	78	78	0	0	0	0	98	0	0	0	0	0	0	0	74	0
	94.7976	14-3-3 protein zeta/delta	Signalling pathway	PZD14		P63101	28 kDa	15	18	13	16	20	18	10	0	10	15	14	10	11	16	0	11	12	15
	95.7738	Ubiquitin carboxyl-terminal hydrolase isozyme L1	Protein folding	UCHL1		Q9R0P9	25 kDa	20	24	20	17	29	19	17	0	0	16	12	0	0	0	0	0	0	0
	96.75	Beta-2-glycoprotein 1	Immune response	APOH		Q01339	39 kDa	10	0	8	13	0	10	18	9	15	11	10	17	0	0	11	8	13	14
	97.7262	Aldehyde dehydrogenase, dimeric NADP-preferring	Metabolism	ALDHD		P47739	50 kDa	18	24	22	19	22	24	17	0	0	12	9	0	0	0	0	0	0	0
	98.7024	Protein disulfide-isomerase	Protein folding	PDSI		P09103	57 kDa	17	18	19	17	18	21	5	0	0	10	7	0	0	10	0	14	14	11
	99.6786	Myoferlin	Cellular processes	MYOF		Q69ZN7-1	233 kDa	7	41	26	16	27	27	0	0	0	0	0	0	0	14	0	7	8	0
	100.655	Glutathione S-transferase P	Metabolism	GSTP1		P19157	24 kDa	15	24	16	10	23	14	0	0	0	10	0	0	0	13	0	0	0	0
	101.631	Trifunctional enzyme subunit alpha, mitochondrial		TFEAM		Q8BMS1	83 kDa	14	35	26	26	42	10	0	0	0	0	0	0	0	5	0	0	0	0
	102.607	Uroplakin-1b	Umbrella cell surface protein	UPK1b		Q9Z2C6	30 kDa	15	19	26	16	23	17	0	0	0	19	13	0	0	0	0	0	0	0
	103.583	Complement factor H	Complement pathway protein	CFH		P06909	139 kDa	0	0	0	6	0	0	16	8	10	0	15	25	10	15	0	11	19	11
	104.56	Calpain-1 catalytic subunit	Immune response	Capn1		O35350	82 kDa	11	23	17	16	25	14	7	0	0	8	0	0	0	14	0	9	6	10
	105.536	carbonic anhydrase 3	Inflammation response	CAH3		P16015	29 kDa	17	0	0	18	11	0	13	9	19	0	8	19	11	0	0	15	0	0
	106.512	Ubiquitin-like modifier-activating enzyme 1	Protein folding	UBA1		Q02053	118 kDa	10	20	23	16	20	13	0	0	0	0	0	0	0	9	0	14	10	0
	107.488	Malate dehydrogenase, cytoplasmic	Metabolism	MDHC		P14152	37 kDa	11	10	8	10	15	0	5	0	13	13	10	0	0	10	9	0	10	10
	108.464	Histone H1.2	Chromosome structure	H1.2		P15864	21 kDa	7	7	8	14	13	10	0	0	9	12	8	7	0	8	0	16	11	19
	109.44	Ezrin	Cytoskeletal protein	EZRI		P26040	69 kDa	10	17	15	12	19	13	0	0	0	0	0	0	0	16	6	11	7	7
	110.417	Peroxiredoxin-2	Immune response and Inflammation.	PRDX2		Q61171	22 kDa	16	15	8	10	9	9	9	0	0	8	0	15	0	9	0	0	0	0
	112.369	Ig gamma-2b chain C region	Immune response	IgG2		P01867-1	44 kDa	7	0	12	0	0	0	13	0	13	0	13	10	0	9	0	8	0	7
	113.345	60 kDa heat shock protein, mitochondrial	Chaperon and stress response protein	HSP60		P63038-1	61 kDa	15	14	15	18	22	7	0	0	0	8	0	0	0	13	0	11	0	7
	114.321	Myeloperoxidase	Immune response	MPO		P11247	81 kDa	0	0	0	0	0	0	0	0	0	0	0	0	0	6	0	49	46	63
	115.298	14-3-3 protein epsilon	Signaling pathway	YWHAE		P62259	29 kDa	16	18	17	22	25	12	0	0	0	0	10	0	0	0	0	13	0	0
	116.274	Histone H3.3C	Chromosome structure	H3.3C		P02301	15 kDa	0	0	0	0	0	0	0	0	0	8	0	0	7	0	0	13	21	23
	117.25	Ras-related protein Rab-11A	Vesicular transport. Signalling pathways	Rab-11A		P62492	24 kDa	15	11	15	7	21	8	0	0	0	12	8	0	0	0	0	5	9	7
	118.226	3-ketoacyl-CoA thiolase, mitochondrial	Metabolism	ACCA2M		Q8BWT1	42 kDa	23	14	15	14	22	12	7	0	0	0	0	0	0	0	0	0	0	0
	119.202	Haptoglobin	Serum protein	HPT		Q61646	39 kDa	0	0	0	0	0	0	0	5	0	0	9	27	18	41	0	10	18	16
	120.179	Chitinase-like protein 3	Immune response	ChI3		O35744	44 kDa	0	0	0	0	0	0	0	0	0	8	0	10	0	9	0	42	25	43
	121.155	Triosephosphate isomerase	Metabolism	TFEAM		P17751	32 kDa	9	10	9	8	17	9	0	0	0	0	9	0	0	0	11	15	16	0
	122.131	Cathepsin D	Lysosomal protease	CATD		P18242	45 kDa	11	12	21	9	24	16	0	0	0	11	9	0	0	0	0	0	0	0
	123.107	Destrin	Cytoskeleton	DSTN		Q9R0P5	19 kDa	10	0	12	10	31	8	8	0	0	8	8	0	0	0	0	14	0	0
	124.083	Aldose reductase-related protein 2	Metabolism	ALDRRP2		P45377	36 kDa	0	0	7	0	7	0	0	0	0	6	10	6	8	18	11	17	19	10
	125.06	Rab GDP dissociation inhibitor beta	Signalling pathway	GDIB		Q61598	51 kDa	11	11	11	12	32	0	0	0	0	0	8	0	0	5	0	10	7	8
	126.036	Phosphoglycerate kinase 1	Merabolism	PGK1		P09411	45 kDa	11	7	8	7	8	9	11	0	0	0	0	0	0	13	0	11	11	15
	127.012	NADP-dependent malic enzyme	Metabolism	ME1		P06801	64 kDa	9	22	21	18	29	9	0	0	0	0	0	0	0	0	0	0	0	0
	127.988	Ig gamma-1 chain C region	Immune response	IgG1		P01868-1 (+1)	36 kDa	0	0	9	12	0	9	14	9	0	0	0	0	0	9	0	0	0	10
	128.964	Eukaryotic initiation factor 4A-I	Translation	eIF4A1		P60843	46 kDa	9	10	8	0	13	9	8	0	0	0	8	0	0	13	0	10	0	9
	129.94	Voltage-dependent anion-selective channel protein 1	Membrane protein	VDAC1		Q60932-1 (+1)	32 kDa	11	12	13	9	21	16	0	0	0	8	0	0	0	0	0	8	10	0
	130.917	Apolipoprotein E	Serum protein. Inflammation response.	APOE		P08226	36 kDa	7	6	6	0	0	0	10	0	0	8	0	11	0	0	8	9	12	10
	131.893	Vimentin	Cell motility, structure, and cytoskeleton organization	VIME		P20152	54 kDa	0	0	0	0	0	0	0	0	15	0	0	0	0	11	0	25	17	37
	132.869	Guanine nucleotide-binding protein subunit beta-2-like 1	Translation	GNB2L1		P68040	35 kDa	7	10	8	7	12	0	0	0	0	0	0	0	0	13	12	15	11	10
	133.845	Plectin	Cytoskeletal protein	PLEC		Q9QXS1-1 (+1)	534 kDa	0	18	17	10	27	14	0	0	0	0	0	0	0	21	0	8	0	6
	134.821	Cofilin-1	Cytoskeletal protein	CFL1		P18760	19 kDa	9	7	10	5	19	0	0	0	0	0	7	6	0	0	0	8	8	7
	135.798	Heat shock protein beta-1 (Endoplasmin)	Chaperon and transport of secreted proteins	HSPB1		P08113	92 kDa	10	13	24	11	20	13	8	0	0	0	11	0	0	10	0	11	0	0
	136.774	Carbonic anhydrase 2	H+ secretion, HCO3− reabsorption, bone resorption, and gastric acidity	CAH2		P00920	29 kDa	20	11	7	13	6	0	19	0	0	0	8	10	0	8	0	0	0	0
	137.75	Long-chain specific acyl-CoA dehydrogenase, mitochondrial	Metabolism	ACADVL		P51174	48 kDa	16	19	15	12	17	9	6	0	0	0	0	0	0	0	0	0	0	0
	138.726	Macrophage-capping protein	Immune response	CAPG		P24452	39 kDa	6	9	0	0	11	0	0	0	0	0	7	0	0	11	6	16	15	17
	139.702	Complement C4-B	Complement pathway protein	C4b		P01029	193 kDa	0	0	12	14	0	10	12	0	6	0	0	23	0	13	0	6	0	0
	140.679	Clusterin	Chaperon protein	CLU		Q06890	52 kDa	0	0	0	9	0	0	8	0	0	10	0	0	0	0	0	9	11	10
	141.655	Annexin A4	Membrane protein. Exocytosis.	ANXA4		P97429	36 kDa	13	10	12	10	14	8	0	0	0	0	7	0	0	0	0	0	0	0
	142.631	Fatty acid synthase	Fatty acid biosyntesis	FASN		P19096	272 kDa	12	21	10	22	15	6	0	0	0	0	0	0	0	0	0	0	9	0
	143.607	Kallikrein-1	Coagulation cascade	PK		P15947	29 kDa	8	0	0	0	0	0	9	0	0	0	0	0	17	0	0	0	0	0
	144.583	Annexin A5	Coagulation cascade and marker for apoptotic cells. Inhibit blood coagulation by by competing for binding site with prothrombin and activity of phospholipase.	ANXA5		P48036	36 kDa	15	11	15	10	17	11	9	0	0	0	0	0	0	0	0	0	0	0
	145.56	Stress-70 protein, mitochondrial	Chaperon protein	HSPA9		P38647	73 kDa	14	17	18	12	10	14	6	0	0	0	0	0	0	0	0	0	0	0
	146.536	UDP-glucuronosyltransferase 1-6	Metabolism	UGT1A6		Q64435	60 kDa	12	26	16	12	30	13	0	0	0	0	0	0	0	0	0	0	0	0
	147.512	40S ribosomal protein S3	Translation	RPS3		P62908	27 kDa	7	14	8	8	17	0	0	0	0	0	0	0	0	9	0	8	0	0
	148.488	Transaldolase	Metabolism	TALDO1		Q93092	37 kDa	7	8	9	6	14	10	0	0	0	0	0	0	0	6	0	15	9	12
	149.464	adenylyl cyclase-associated protein 1	Metabolism	CAP1		P40124	52 kDa	8	8	9	6	14	0	0	0	0	0	0	0	0	0	0	19	16	15
	150.44	Chloride intracellular channel protein 1	Membrane protein	CHICP1		Q9Z1Q5	27 kDa	0	0	11	0	9	0	0	0	0	0	0	0	0	0	0	12	11	8
	151.417	Heat shock 70 kDa protein	Chaperon and stress response protein	HSP71		Q61696	70 kDa	0	19	20	13	19	14	0	0	0	0	0	0	0	14	0	0	0	11
	152.393	Endoplasmic reticulum metallopeptidase 1	Oxidative stress defense, is highly expressed in human cancer.	ERMP1		Q3UVK0	100 kDa	9	20	14	17	25	7	0	0	0	0	0	0	0	0	0	0	0	0
	153.369	Ras-related protein Rab-1B	Vesicular transport	RAB1B		Q9D1G1	22 kDa	13	13	15	11	18	7	0	0	0	0	0	0	0	0	0	0	0	0
	154.345	Prostaglandin reductase 1	Inflammatory response and metabolism	PTGR1		Q91YR9	36 kDa	8	9	14	7	22	10	8	0	0	0	0	0	0	0	0	0	0	0
	155.321	Protein NDRG2	Inflammation. Signaling pathway. WNT siganiling pathway, tumor suppressor	NDRG2		Q9QYG0	41 kDa	11	15	23	11	12	0	0	0	0	0	0	0	0	0	0	0	0	0
	156.298	actin-related protein 3	Cell motility, structure, and cytoskeleton organization	ACRP3		Q99JY9	47 kDa	6	9	11	0	12	0	7	0	0	0	0	0	0	0	0	13	9	11
	157.274	Aspartate aminotransferase, mitochondrial	Metabolism	mAspAT		P05202	47 kDa	7	10	13	8	13	8	6	0	0	0	0	0	0	0	0	0	0	0
	158.25	Alcohol dehydrogenase [NADP(+)]	Metabolism	ALDHNA		Q9JII6	37 kDa	13	10	12	14	11	10	5	0	0	0	0	0	0	0	0	0	0	0
	159.226	Cytosolic non-specific dipeptidase	Tumor suppressor gene in pancreatic cancer, inhibiting pancreatic cell proliferation, cell migration, and inducing cell cycle arrest	CNDP2		Q9D1A2	53 kDa	10	16	12	9	19	10	0	0	0	0	0	0	0	0	0	0	0	0
	160.202	60S acidic ribosomal protein P0	Translation	RPLP0		P14869	34 kDa	8	9	10	8	14	8	0	0	0	0	0	0	0	7	0	0	6	8
	161.179	Isoform 2 of Tropomyosin alpha-3 chain	Cell motility, structure, and cytoskeleton organization	TPM3		P21107-2	29 kDa	0	0	0	0	8	13	0	0	0	15	0	0	0	0	0	7	5	10
	162.155	ATP synthase subunit O, mitochondrial	Metabolism	ATP5PO		Q9DB20	23 kDa	9	9	10	17	16	0	0	0	0	0	0	0	0	0	0	0	0	0
	163.131	Heat shock protein HSP 90-alpha	Chaperon and stress response protein	HS90A		P07901	85 kDa	42	45	59	41	59	35	0	0	0	0	0	0	0	39	0	38	0	0
	164.107	Galectin-3	Inflammatory and immune resonse	GALE3		P16110	28 kDa	0	0	0	0	10	0	0	0	0	0	0	0	0	11	0	10	10	15
	165.083	Sphingosine-1-phosphate lyase 1	Apoptosis and lipid metabolism	SG1PL		Q8R0X7	64 kDa	10	12	13	12	17	9	0	0	0	6	0	0	0	0	0	0	0	0
	166.06	Prelamin-A/C	Nuclear structure	LMNA		P48678-1	74 kDa	0	12	14	8	16	10	0	0	0	6	0	0	0	9	0	0	0	0
	167.036	3-ketoacyl-CoA thiolase B, peroxisomal	Inflammatory response	ACAA1		Q8VCH0	44 kDa	13	13	13	16	15	9	0	0	0	0	0	0	0	0	0	0	0	0
	168.012	Aspartate aminotransferase, cytoplasmic	Metabolism	GOT1		P05201	46 kDa	9	10	15	5	18	9	0	0	0	0	0	0	0	0	0	0	0	0
	168.988	Citrate synthase, mitochondrial	Metabolism	CSM		Q9CZU6	52 kDa	11	13	11	9	14	0	0	0	0	0	0	0	0	0	0	0	0	0
	169.964	Carbonyl reductase [NADPH] 2	Metaboslism and inflammation response	CBR1		P08074	26 kDa	12	12	0	12	11	14	0	0	0	0	0	0	0	0	0	0	0	0
	170.94	Talin-1	Cytoskeleton protein	TLN1		P26039	270 kDa	0	0	7	0	0	0	0	0	0	0	0	0	0	0	0	21	16	19
	171.917	Prothrombin	Coagulation cascade	THB		P19221	70 kDa	0	0	11	10	0	0	17	0	0	0	0	10	0	5	0	0	0	0
	172.893	Ig mu chain C region	Immune response	IgM		P01872-1 (+1)	50 kDa	0	0	0	0	0	0	0	0	0	0	8	7	0	0	0	8	7	10
	173.869	Integrin beta-2 (CD18)	Integrin, adhesive interactions of monocytes, macrophages and granulocytes	CD18		P11835	85 kDa	0	0	0	0	0	0	0	0	0	0	0	0	0	0	0	22	24	32
	174.845	GTP-binding nuclear protein RAN	Nuclear transport	GTPRAN		P62827	24 kDa	0	0	0	0	7	0	0	0	0	0	0	0	0	0	0	9	0	8
	175.821	Dolichyl-diphosphooligosaccharide--protein glycosyltransferase subunit 1	Metabolism	DDOST		Q91YQ5	69 kDa	8	13	9	7	11	7	0	0	0	0	0	0	0	0	0	0	0	0
	176.798	leukotriene A-4 hydrolase	Inflammatory response	LTA4H		P24527	69 kDa	0	6	0	0	0	0	0	0	0	0	0	0	0	0	0	25	12	20
	177.774	Carbonyl reductase [NADPH] 1	Metaboslism and inflammation response	CBR1		P48758	31 kDa	6	12	10	9	11	0	0	0	0	0	0	0	0	0	0	0	0	0
	178.75	Ras GTPase-activating-like protein IQGAP1	Cytoskeletal assembly	IQGAP1		Q9JKF1	189 kDa	0	0	0	0	5	0	0	0	0	0	0	0	0	0	0	18	13	16
	179.726	Trifunctional enzyme subunit beta, mitochondrial	Metabolism	HADHB		Q99JY0	51 kDa	9	13	13	9	23	0	0	0	0	0	0	0	0	0	0	0	0	0
	180.702	Aconitate hydratase, mitochondrial	Metabolism	ACO1		Q99KI0	85 kDa	6	8	9	10	14	8	0	0	0	0	0	0	0	0	0	0	0	0
	181.679	Plastin-2	Cell motility, structure, and cytoskeleton organization	PLSL		Q61233	70 kDa	0	0	0	0	0	0	0	0	0	0	0	0	0	0	0	18	18	21
	182.655	Poly(RC)-binding protein 1	Nuclear structure	PCBP1		P60335	37 kDa	9	8	7	10	9	0	0	0	0	0	0	0	0	0	0	0	0	0
	183.631	Ras-related protein Rab-14	Vesicular transport	Rab14		Q91V41	24 kDa	12	13	13	7	15	6	0	0	0	0	0	0	0	0	0	0	0	0
	184.607	Methylmalonate-semialdehyde dehydrogenase [acylating], mitochondrial	Metabolism	ALDH6A1		Q9EQ20	58 kDa	9	17	8	9	14	11	0	0	0	6	0	0	0	0	0	0	0	0
	185.583	2,4-dienoyl-CoA reductase, mitochondrial	Metabolism	DeCoA		Q9CQ62	36 kDa	5	16	10	0	11	0	0	0	0	0	0	0	0	0	0	0	0	0
	186.56	Heat shock 70 kDa protein 4	Chaperon and stress response protein	HSPA4		Q61316	94 kDa	0	0	11	6	8	6	0	0	0	0	0	0	0	0	0	0	0	0
	187.536	Enoyl-CoA delta isomerase 1, mitochondrial	Metabolism	ECI1M		P42125	32 kDa	11	12	0	0	13	10	0	0	0	0	0	0	0	0	0	0	0	0
	188.512	Thioredoxin-dependent peroxide reductase, mitochondrial	Metabolism	PRDX3		P20108	28 kDa	8	12	9	10	13	0	0	0	0	0	0	0	0	0	0	0	0	0
	189.488	Heterogeneous nuclear ribonucleoproteins A2/B1	Nuclear protein	hnRNP		O88569	37 kDa	0	0	6	0	11	9	0	0	0	0	0	0	0	0	0	7	7	9
	190.464	T-complex protein 1 subunit alpha	Protein folding	CCT1		P11983	60 kDa	6	10	8	0	12	7	0	0	0	0	0	0	0	6	0	7	0	0
	191.44	T-complex protein 1 subunit beta	Protein folding	CCT2		P80314	57 kDa	0	11	11	0	15	0	0	0	0	0	0	0	0	0	0	0	0	0
	192.417	Inhibitor of carbonic anhydrase	Inflammation response. Decrease bicarbonate secretion	CAHIN		Q9DBD0	77 kDa	0	0	0	0	0	0	10	0	8	0	0	12	0	0	0	0	0	0
	193.393	Inter-alpha-trypsin inhibitor heavy chain H1 (ITIH1)	Secreted serine protease. Present in serum	ITIH1		Q61702	101 kDa	0	0	8	0	0	7	12	0	0	0	0	8	0	0	0	0	0	0
	194.369	Aldehyde dehydrogenase, cytosolic 1	Metabolism	ALDHC1		O35945	55 kDa	0	11	9	0	12	0	0	0	0	0	0	0	0	0	0	0	0	0
	195.345	Cytoplasmic aconitate hydratase	Metabolism	ACO1		P28271	98 kDa	5	13	12	8	20	0	0	0	0	0	0	0	0	0	0	0	0	0
	196.321	Proteasome subunit alpha type-1	Protein folding	PSMA1		Q9R1P4	30 kDa	7	6	7	8	8	0	0	0	0	0	0	0	0	0	0	0	0	0
	197.298	Elongation factor 1-gamma	Protein synthesis	EF1G		Q9D8N0	50 kDa	0	0	7	0	8	0	0	0	0	0	0	0	0	6	0	0	0	0
	198.274	Vinculin	Cell motility, structure, and cytoskeleton organization	VCLN		Q64727	117 kDa	0	7	0	0	5	8	0	0	0	0	0	0	0	0	0	5	0	9
	199.25	Membrane-associated progesterone receptor component 1	Oxidative damage and Cell death (apoptosis)	MAPRC		O55022	22 kDa	0	7	0	0	11	8	0	0	0	17	0	0	0	0	0	0	0	0
	200.226	Voltage-dependent anion-selective channel protein 2	Membrane channel	PDIA4		Q60930	32 kDa	0	6	7	0	7	6	0	0	0	0	0	0	0	0	0	0	0	0
	201.202	Peroxiredoxin-6	Inflammation response. Oxidative stress response. Antioxidant	PERO6		O08709	25 kDa	8	6	7	0	11	0	0	0	0	0	0	0	0	0	0	0	0	0
	202.179	Reticulon-4	Membrane tranficking	RNTN4		Q99P72-2	127 kDa	6	8	8	0	12	8	0	0	0	0	0	0	0	0	0	0	0	0
	203.155	Nucleolin	Nuclear protein	NUCL		P09405	77 kDa	0	0	11	0	8	0	0	0	0	0	0	0	0	8	0	8	0	0																						0
	204.131	EH domain-containing protein 4	Vesicular transport. Endosomal transport	EHD4		Q9EQP2	61 kDa	0	10	8	0	13	6	0	0	0	0	0	0	0	0	0	0	0	0
	205.107	Uroplakin-3b	Umbrella cell surface protein	UPK3a		Q80YF6-1 (+1)	30 kDa	8	10	9	7	0	6	0	0	0	0	0	0	0	0	0	0	0	0
	206.083	Actin-related protein 2/3 complex subunit 1B	Cell motility, structure, and cytoskeleton organization	ARP2/3		Q9WV32	41 kDa	0	0	0	0	0	0	0	0	0	0	0	0	0	0	0	11	10	13
	207.06	Electron transfer flavoprotein subunit beta	Membrane protein	ETFB		Q9DCW4	28 kDa	9	6	7	10	0	6	0	0	0	0	0	0	0	0	0	0	0	0
	208.036	Aldehyde dehydrogenase, mitochondrial	Metabolism	ALDM		P47738	57 kDa	6	0	0	0	0	0	0	0	0	0	0	0	0	0	0	13	11	23
	209.012	Annexin A11	Inflammation response. apoptotic alterations	ANX11		P97384	54 kDa	0	7	0	0	0	9	0	0	0	0	0	0	0	0	0	6	6	9
	209.988	Glutamate dehydrogenase 1, mitochondrial	Metabolism	GLUD1		P26443	61 kDa	8	13	8	0	0	0	0	0	0	0	0	0	0	0	0	0	0	0
	210.964	T-complex protein 1 subunit theta	Protein folding	CCTT		P42932	60 kDa	0	8	7	0	11	0	0	0	0	0	0	0	0	8	0	0	0	0
	211.94	NADPH--cytochrome P450 reductase	Metabolism	CPR		P37040	77 kDa	0	10	8	0	15	0	0	0	0	0	0	0	0	0	0	0	0	0
	212.917	Proteasome subunit alpha type-6	Protein folding	PSMA6		Q9QUM9	27 kDa	8	6	6	6	8	0	0	0	0	0	0	0	0	0	0	0	0	0
	213.893	Annexin A6	Cytoskeletal and membrane organization, cholesterol homeostasis, memebrane trafficking, cell adhesion and signal tranduction	ANXA6		P14824	76 kDa	0	8	8	5	0	8	0	0	0	0	0	0	0	0	0	0	0	0
	214.869	Dynamin-2	GTPase responsible for endocytosis in the eukaryotic cell	DYM		P39054-1 (+1)	98 kDa	0	8	7	7	8	0	0	0	0	0	0	0	0	0	0	0	0	0
	215.845	Superoxide dismutase [Cu-Zn]	Oxidative stress response	SDT		P08228	16 kDa	0	0	0	0	8	11	0	0	0	13	0	0	0	0	0	0	0	0
	216.821	Spectrin beta chain, non-erythrocytic 1	Cytoskeletal protein	SPTB2		Q62261-1	274 kDa	0	8	0	7	0	9	0	0	0	0	0	0	0	0	0	0	0	0
	217.798	Coronin-1A	Cytoskeletal protein	CRN		O89053	51 kDa	0	0	0	0	0	0	0	0	0	0	0	0	0	0	0	15	10	14
	218.774	Leukocyte elastase inhibitor	Immune response	LEI		Q9D154	43 kDa	0	0	0	0	0	0	0	0	0	0	0	0	0	0	0	11	8	15
	219.75	CD177 antigen	Immune response. Neutrophil membrane marker	CD177		Q8R2S8	87 kDa	0	0	0	0	0	0	0	0	0	0	0	0	0	0	0	16	7	16
	220.726	Protein disulfide-isomerase A4	Protein folding	PDIA4		P08003	72 kDa	0	0	8	0	6	9	0	0	0	0	0	0	0	0	0	0	0	0
	221.702	cullin-associated nedd8-dissociated protein 1	Protein degradation	CAND1		Q6ZQ38	136 kDa	0	7	7	0	9	0	0	0	0	0	0	0	0	0	0	0	0	0
	222.679	acyl-coenzyme A thioesterase 1	Metabolism	ACOT1		O55137	46 kDa	0	8	11	0	7	0	0	0	0	0	0	0	0	0	0	0	0	0
	223.655	Integrin alpha-M	Integrin, adhesive interactions of monocytes, macrophages and granulocytes	INTAM		P05555-1	127 kDa	0	0	0	0	0	0	0	0	0	0	0	0	0	0	0	13	8	13
	224.631	Band 3 anion transport protein	Membrane protein	B3ATP		P04919 (+1)	103 kDa	12	11	0	5	0	0	0	0	0	0	0	0	0	0	0	0	0	0
	225.607	Phosphoglucomutase-1	Metabolism	PHOS1		Q9D0F9	61 kDa	0	8	6	0	10	0	0	0	0	0	0	0	0	0	0	0	0	0
	226.583	Bone marrow proteoglycan	Inflammation response	BMP		Q61878	24 kDa	0	0	0	0	0	0	0	0	0	0	0	0	0	0	0	9	8	12
	227.56	Neutrophil elastase	Immune response	NE		Q3UP87	29 kDa	0	0	0	0	0	0	0	0	0	0	0	0	0	0	0	7	10	14
	228.536	1-phosphatidylinositol 4,5-bisphosphate phosphodiesterase delta-1	Lipid degradation	PLCD1		Q8R3B1	86 kDa	0	7	9	0	5	0	0	0	0	0	0	0	0	0	0	0	0	0
	229.512	Neutral alpha-glucosidase AB	Metabolism	GANAB		Q8BHN3 (+1)	107 kDa	0	0	6	0	6	8	0	0	0	0	0	0	0	0	0	0	0	0
	Footnote: Red represents inflammatory and immune proteins. Green represents coagulation cascade proteins. Purple represents complement cascade proteins, while black dots represent other proteins. This colors are consistant with Fig. 2a.

## Sheet: Mouse catheter proteins 
Mouse catheter proteins at least 3 samples have the protein 071922, Samples report created on 07/19/2022
Experiment: Mouse catheter proteins at least 3 samples have the protein 071922
	Peak List Generator: unknown
		Version: unknown
		Charge States Calculated: unknown
		Deisotoped: unknown
		Textual Annotation: unknown
	Database Set: 1 Database
		Database Name: the Uniprot_Mouse_20160418 database
			Version: unknown
			Taxonomy: All Entries
			Number of Proteins: 24771
		Does database contain common contaminants?: unknown
	Search Engine Set: 1 Search Engine
		Search Engine: Mascot
			Version: 2.5.1
			Samples: All Samples
			Fragment Tolerance: 0.60 Da (Monoisotopic)
			Parent Tolerance: 20 PPM (Monoisotopic)
			Fixed Modifications: +57 on C (Carbamidomethyl)
			Variable Modifications: +16 on M (Oxidation), +42 on Peptide N-Terminal (Acetyl)
			Database: the Uniprot_Mouse_20160418 database (unknown version, 24771 entries)
			Digestion Enzyme: stricttrypsin
			Max Missed Cleavages: 3
			Probability Model:
				20180518_rf_1637_Hultgren_01_32gel_1hC (F019274): LFDR Model, Classifier data: Bayes, Good (69%) m:10.1/s:19.1 m:40.0/s:19.0 m:NA m:NA m:32.4/s:19.8, Bad (31%) m:-23.2/s:5.52 m:6.81/s:5.30 m:NA m:NA m:3.24/s:3.24 [all charge states]
				20180518_rf_1637_Hultgren_02_32gel_1hCl (F019275): LFDR Model, Classifier data: Bayes, Good (77%) m:9.57/s:19.2 m:39.6/s:19.1 m:NA m:NA m:32.0/s:19.7, Bad (23%) m:-22.7/s:5.75 m:7.35/s:5.55 m:NA m:NA m:3.43/s:3.26 [all charge states]
				20180518_rf_1637_Hultgren_03_32gel_3hC (F019276): LFDR Model, Classifier data: Bayes, Good (76%) m:9.76/s:18.9 m:39.8/s:18.8 m:NA m:NA m:32.4/s:19.5, Bad (24%) m:-22.8/s:5.54 m:7.12/s:5.43 m:NA m:NA m:3.42/s:3.16 [all charge states]
				20180518_rf_1637_Hultgren_04_32gel_3hCl (F019277): LFDR Model, Classifier data: Bayes, Good (71%) m:10.4/s:19.4 m:40.3/s:19.2 m:NA m:NA m:33.1/s:20.1, Bad (29%) m:-23.3/s:5.46 m:6.72/s:5.31 m:NA m:NA m:3.27/s:3.20 [all charge states]
				20180518_rf_1637_Hultgren_05_32gel_6hC (F019278): LFDR Model, Classifier data: Bayes, Good (73%) m:8.17/s:18.1 m:38.1/s:18.0 m:NA m:NA m:30.9/s:18.5, Bad (27%) m:-23.1/s:5.18 m:6.70/s:5.05 m:NA m:NA m:3.30/s:3.06 [all charge states]
				20180518_rf_1637_Hultgren_06_32gel_6hCl (F019279): LFDR Model, Classifier data: Bayes, Good (77%) m:8.60/s:19.5 m:38.7/s:19.5 m:NA m:NA m:31.5/s:19.9, Bad (23%) m:-23.7/s:5.30 m:6.21/s:5.10 m:NA m:NA m:3.04/s:3.01 [all charge states]
				20180518_rf_1637_Hultgren_07_32gel_9hC_1 (F019280): LFDR Model, Classifier data: Bayes, Good (63%) m:10.1/s:19.0 m:40.0/s:18.8 m:NA m:NA m:32.7/s:19.8, Bad (37%) m:-23.3/s:5.03 m:6.33/s:5.01 m:NA m:NA m:3.18/s:2.98 [all charge states]
				20180519_rf_1637_Hultgren_08_32gel_9hC_2 (F019281): LFDR Model, Classifier data: Bayes, Good (59%) m:10.1/s:17.5 m:39.9/s:17.3 m:NA m:NA m:32.8/s:18.4, Bad (41%) m:-23.3/s:4.60 m:6.01/s:4.76 m:NA m:NA m:2.80/s:2.70 [all charge states]
				20180519_rf_1637_Hultgren_10_32gel_12hC (F019283): LFDR Model, Classifier data: Bayes, Good (62%) m:9.95/s:18.1 m:39.9/s:17.9 m:NA m:NA m:33.1/s:18.8, Bad (38%) m:-23.6/s:4.84 m:6.01/s:4.83 m:NA m:NA m:3.06/s:2.95 [all charge states]
				20180519_rf_1637_Hultgren_11_32gel_12hCl (F019284): LFDR Model, Classifier data: Bayes, Good (71%) m:8.03/s:17.3 m:38.0/s:17.2 m:NA m:NA m:30.8/s:18.3, Bad (29%) m:-23.0/s:5.27 m:6.90/s:5.11 m:NA m:NA m:3.34/s:3.10 [all charge states]
				20180520_rf_1637_Hultgren_13_32gel_24hC_2 (F019286): LFDR Model, Classifier data: Bayes, Good (71%) m:8.73/s:17.7 m:38.6/s:17.6 m:NA m:NA m:31.5/s:18.5, Bad (29%) m:-23.1/s:5.19 m:6.62/s:5.16 m:NA m:NA m:3.22/s:3.19 [all charge states]
				20180520_rf_1637_Hultgren_14_32gel_24hCl_1 (F019287): LFDR Model, Classifier data: Bayes, Good (64%) m:9.41/s:18.3 m:39.3/s:18.1 m:NA m:NA m:32.6/s:19.2, Bad (36%) m:-23.3/s:5.17 m:6.24/s:5.09 m:NA m:NA m:3.13/s:3.10 [all charge states]
				20180520_rf_1637_Hultgren_16_32gel_3dC (F019289): LFDR Model, Classifier data: Bayes, Good (61%) m:9.14/s:16.1 m:39.2/s:16.1 m:NA m:NA m:31.7/s:17.2, Bad (39%) m:-22.6/s:5.33 m:7.28/s:5.28 m:NA m:NA m:3.40/s:3.21 [all charge states]
				20180520_rf_1637_Hultgren_17_32gel_3dCl (F019290): LFDR Model, Classifier data: Bayes, Good (75%) m:10.1/s:17.9 m:40.1/s:17.8 m:NA m:NA m:32.7/s:18.7, Bad (25%) m:-22.4/s:5.55 m:7.51/s:5.44 m:NA m:NA m:3.45/s:3.31 [all charge states]
				20180520_rf_1637_Hultgren_18_32gel_7dC (F019291): LFDR Model, Classifier data: Bayes, Good (69%) m:8.22/s:16.1 m:38.3/s:16.1 m:NA m:NA m:30.6/s:17.0, Bad (31%) m:-22.4/s:5.56 m:7.60/s:5.58 m:NA m:NA m:3.50/s:3.45 [all charge states]
				20180520_rf_1637_Hultgren_19_32gel_7dCl (F019292): LFDR Model, Classifier data: Bayes, Good (75%) m:9.20/s:19.1 m:39.2/s:19.0 m:NA m:NA m:32.0/s:19.5, Bad (25%) m:-23.3/s:5.35 m:6.51/s:5.34 m:NA m:NA m:3.12/s:3.16 [all charge states]
				20180520_rf_1637_Hultgren_20_32gel_14dC (F019293): LFDR Model, Classifier data: Bayes, Good (76%) m:7.69/s:18.3 m:37.8/s:18.2 m:NA m:NA m:30.8/s:18.9, Bad (24%) m:-23.3/s:5.25 m:6.62/s:5.21 m:NA m:NA m:3.21/s:3.09 [all charge states]
				20180520_rf_1637_Hultgren_21_32gel_14dCl (F019294): LFDR Model, Classifier data: Bayes, Good (76%) m:8.12/s:17.8 m:38.2/s:17.7 m:NA m:NA m:30.9/s:18.3, Bad (24%) m:-23.1/s:5.55 m:6.90/s:5.37 m:NA m:NA m:3.38/s:3.33 [all charge states]
	Scaffold: Version: Scaffold_4.8.7
		Modification Metadata Set: 2334 modifications
			Source: C:\Program Files\Scaffold 4\parameters\unimod.xml
			Comment:
		Protein Grouping Strategy: Experiment-wide grouping with binary peptide-protein weights
		Peptide Thresholds: 5.0% minimum
		Protein Thresholds: 99.0% minimum and 5 peptides minimum
		Peptide FDR: 0.1% (Decoy)
		Protein FDR: 0.3% (Decoy)
		GO Annotation Source(s):
		Alternate ID Source(s): FASTA:UniProt/Swiss-Prot (UniProtKB old)
									Total Spectrum Count	Total Spectrum Count	Total Spectrum Count	Total Spectrum Count	Total Spectrum Count	Total Spectrum Count	Total Spectrum Count	Total Spectrum Count	Total Spectrum Count	Total Spectrum Count	Total Spectrum Count	Total Spectrum Count	Total Spectrum Count	Total Spectrum Count	Total Spectrum Count	Total Spectrum Count	Total Spectrum Count	Total Spectrum Count
Mouse catheter proteins at least 3 samples have the protein 071922									01. 1hC	02. 1hCl	03. 3hC	04. 3hCl	05. 6hC	06. 6hCI	07. 9hC	08. 9hCI	9. 12hC	10. 12hCl	11. 1dC	12.1dCI	13. 3dC	14. 3dCl	15. 7dC	16. 7dCl	17. 14dC	18. 14dCl
#	Visible?	Starred?	Identified Proteins (233/399)	Accession Number	Alternate ID	Molecular Weight	Protein Grouping Ambiguity	Taxonomy	01. 1hC	02. 1hCl	03. 3hC	04. 3hCl	05. 6hC	06. 6hCI	07. 9hC	08. 9hCI	9. 12hC	10. 12hCl	11.1dC	12.1dCI	13. 3dC	14. 3dCl	15. 7dC	16. 7dCl	17. 14dC	18. 14dCl
1	TRUE	Empty	Serum albumin [OS=Mus musculus]	P07724		69 kDa		unknown	353	267	403	510	286	478	632	457	605	304	435	520	250	188	265	415	272	230
2	TRUE	Empty	Serotransferrin [OS=Mus musculus]	Q921I1		77 kDa		unknown	232	204	244	336	165	228	308	254	251	166	262	269	168	172	167	189	141	124
3	TRUE	Empty	Major urinary protein 6 [OS=Mus musculus]	P02762		21 kDa	TRUE	unknown	230	132	188	216	155	164	332	212	252	212	215	272	275	118	162	232	86	73
4	TRUE	Empty	Glutathione S-transferase Mu 1 [OS=Mus musculus]	P10649		26 kDa	TRUE	unknown	314	344	327	305	465	279	209	96	116	213	204	96	52	96	79	111	57	47
5	TRUE	Empty	Complement C3 [OS=Mus musculus]	P01027-1		186 kDa		unknown	84	91	143	170	91	126	179	146	163	90	158	233	125	182	105	148	142	118
6	TRUE	Empty	Actin, cytoplasmic 2 [OS=Mus musculus]	P63260		42 kDa	TRUE	unknown	121	108	118	120	137	102	97	33	76	78	90	69	35	105	82	187	136	167
7	TRUE	Empty	Hemoglobin subunit beta-1 [OS=Mus musculus]	P02088		16 kDa	TRUE	unknown	253	181	84	198	45	12	169	51	47	25	61	99	42	74	27	27	23	21
8	TRUE	Empty	Hemoglobin subunit alpha [OS=Mus musculus]	P01942		15 kDa	TRUE	unknown	288	135	73	147	42	26	146	56	35	35	61	104	62	55	28	26	16	23
9	TRUE	Empty	Alpha-1-antitrypsin 1-2 [OS=Mus musculus]	P22599		46 kDa	TRUE	unknown	69	53	78	93	57	78	120	90	74	39	71	106	34	42	44	53	53	43
10	TRUE	Empty	alpha-2-macroglobulin [OS=Mus musculus]	Q61838		166 kDa		unknown	43	46	58	59	33	55	73	56	82	56	72	109	74	80	59	77	68	62
11	TRUE	Empty	Myosin-9 [OS=Mus musculus]	Q8VDD5		226 kDa	TRUE	unknown	34	87	74	56	88	69	18	0	19	67	50	28	18	94	56	137	97	90
12	TRUE	Empty	Heat shock protein HSP 90-beta [OS=Mus musculus]	P11499		83 kDa	TRUE	unknown	75	84	94	76	104	72	48	12	25	47	65	30	19	62	59	70	56	41
13	TRUE	Empty	Pyruvate kinase PKM [OS=Mus musculus]	P52480		58 kDa	TRUE	unknown	67	89	78	68	95	63	49	18	30	66	54	35	26	60	48	58	57	61
14	TRUE	Empty	Fibrinogen beta chain [OS=Mus musculus]	Q8K0E8		55 kDa		unknown	14	29	39	85	28	52	38	42	44	37	57	100	36	86	37	101	88	98
15	TRUE	Empty	Murinoglobulin-1 [OS=Mus musculus]	P28665		165 kDa	TRUE	unknown	35	42	69	85	39	61	81	37	86	38	80	128	36	50	25	36	21	8
16	TRUE	Empty	Glutathione S-transferase A4 [OS=Mus musculus]	P24472		26 kDa	TRUE	unknown	69	67	54	82	184	51	44	26	29	44	39	34	23	24	39	38	40	32
17	TRUE	Empty	Hemopexin [OS=Mus musculus]	Q91X72		51 kDa		unknown	34	28	51	54	27	37	73	48	49	29	58	70	32	54	33	62	47	42
18	TRUE	Empty	glyceraldehyde-3-phosphate dehydrogenase [OS=Mus musculus]	P16858		36 kDa		unknown	40	60	50	45	83	33	34	13	21	29	30	16	14	57	39	86	77	70
19	TRUE	Empty	Alpha1-antichymotrypsin	P07759		47 kDa	TRUE	unknown	52	38	60	49	30	56	57	52	50	37	49	63	28	39	33	34	33	35
20	TRUE	Empty	Heat shock cognate 71 kDa protein [OS=Mus musculus]	P63017		71 kDa	TRUE	unknown	49	54	61	49	62	51	43	11	29	48	47	31	18	48	34	52	44	42
21	TRUE	Empty	Apolipoprotein A-I [OS=Mus musculus]	Q00623		31 kDa		unknown	41	44	43	62	45	35	78	51	62	38	44	69	33	27	20	31	26	21
22	TRUE	Empty	aldose reductase [OS=Mus musculus]	P45376		36 kDa		unknown	47	54	51	46	55	39	38	13	13	39	45	22	26	33	43	45	35	29
23	TRUE	Empty	Fibrinogen alpha chain [OS=Mus musculus]	E9PV24 (+1)		87 kDa		unknown	18	23	29	52	19	31	35	34	24	42	30	59	35	44	38	57	46	43
24	TRUE	Empty	Carboxylesterase 1C [OS=Mus musculus]	P23953		61 kDa	TRUE	unknown	39	37	43	40	34	39	57	28	47	27	39	50	25	30	28	33	31	28
25	TRUE	Empty	Tubulin beta-4B chain [OS=Mus musculus]	P68372		50 kDa	TRUE	unknown	40	51	48	41	49	44	29	8	13	32	30	18	13	50	26	54	51	49
26	TRUE	Empty	ATP synthase subunit beta, mitochondrial [OS=Mus musculus]	P56480		56 kDa		unknown	53	64	70	54	69	61	36	0	16	31	25	10	0	30	15	28	30	31
27	TRUE	Empty	Dimethylaniline monooxygenase [N-oxide-forming] 5 [OS=Mus musculus]	P97872		60 kDa		unknown	44	67	76	53	65	46	23	0	13	47	42	9	0	19	25	23	15	11
28	TRUE	Empty	Elongation factor 1-alpha 1 [OS=Mus musculus]	P10126		50 kDa		unknown	35	45	50	40	57	40	29	12	15	25	34	25	13	30	27	33	35	28
29	TRUE	Empty	fibronectin [OS=Mus musculus]	P11276		273 kDa		unknown	0	8	18	21	9	18	13	8	18	18	21	60	16	36	20	97	101	81
30	TRUE	Empty	Isoform 2 of Gelsolin [OS=Mus musculus]	P13020-2		81 kDa		unknown	40	45	45	37	41	37	40	22	28	30	36	25	15	22	16	29	27	28
31	TRUE	Empty	Major urinary protein 3 [OS=Mus musculus]	P04939		21 kDa	TRUE	unknown	25	18	29	37	27	12	69	37	50	31	33	50	56	16	22	45	0	0
32	TRUE	Empty	Fibrinogen gamma chain [OS=Mus musculus]	Q8VCM7		49 kDa		unknown	14	20	25	43	22	32	21	23	21	19	26	55	20	44	25	54	49	48
33	TRUE	Empty	alpha-enolase [OS=Mus musculus]	P17182		47 kDa		unknown	28	37	32	34	45	24	22	10	15	17	29	20	14	38	26	51	43	58
34	TRUE	Empty	histone H4 [OS=Mus musculus]	P62806		11 kDa		unknown	26	23	30	34	45	26	24	14	22	21	23	22	18	27	21	47	36	52
35	TRUE	Empty	Transketolase [OS=Mus musculus]	P40142		68 kDa		unknown	34	43	43	41	55	39	24	0	10	26	18	9	0	16	11	45	32	37
36	TRUE	Empty	ATP synthase subunit alpha, mitochondrial [OS=Mus musculus]	Q03265		60 kDa		unknown	35	43	45	47	60	40	20	0	14	27	20	7	0	25	13	19	26	21
37	TRUE	Empty	Fatty acid-binding protein, adipocyte [OS=Mus musculus]	P04117		15 kDa		unknown	38	35	38	38	62	29	35	19	21	34	35	18	14	16	16	11	0	0
38	TRUE	Empty	Histone H2B type 1-M [OS=Mus musculus]	P10854		14 kDa	TRUE	unknown	20	19	24	29	43	23	23	8	22	25	22	26	14	23	10	54	35	43
39	TRUE	Empty	Isocitrate dehydrogenase [NADP] cytoplasmic [OS=Mus musculus]	O88844		47 kDa	TRUE	unknown	38	37	35	38	55	41	20	0	10	26	23	9	0	25	26	27	15	19
40	TRUE	Empty	Plasminogen [OS=Mus musculus]	P20918		91 kDa		unknown	12	12	17	34	8	15	37	22	29	11	26	30	13	24	19	33	60	37
41	TRUE	Empty	Involucrin [OS=Mus musculus]	P48997		55 kDa		unknown	26	38	37	32	43	55	21	0	8	47	24	8	0	20	19	19	20	10
42	TRUE	Empty	Annexin A2 [OS=Mus musculus]	P07356		39 kDa		unknown	17	24	26	22	26	23	15	0	11	11	26	8	9	41	26	43	48	50
43	TRUE	Empty	Alcohol dehydrogenase 1 [OS=Mus musculus]	P00329		40 kDa	TRUE	unknown	30	39	43	38	41	31	29	16	15	28	25	10	0	12	14	16	9	0
44	TRUE	Empty	Tubulin alpha-1B chain [OS=Mus musculus]	P05213		50 kDa	TRUE	unknown	25	27	21	20	26	24	18	8	22	17	24	18	11	33	17	27	31	23
45	TRUE	Empty	annexin A1 [OS=Mus musculus]	P10107		39 kDa		unknown	9	8	11	13	16	14	0	0	0	18	0	19	9	24	21	58	64	72
46	TRUE	Empty	Ceruloplasmin [OS=Mus musculus]	Q61147		121 kDa		unknown	16	18	29	36	15	33	28	16	14	11	20	37	9	28	12	18	24	14
47	TRUE	Empty	peptidyl-prolyl cis-trans isomerase A [OS=Mus musculus]	P17742		18 kDa		unknown	21	25	21	20	37	24	15	0	10	28	21	13	9	21	22	32	22	26
48	TRUE	Empty	L-lactate dehydrogenase B chain [OS=Mus musculus]	P16125		37 kDa	TRUE	unknown	33	35	35	27	39	34	23	15	13	23	26	10	7	14	12	12	0	0
49	TRUE	Empty	Antithrombin-III [OS=Mus musculus]	P32261		52 kDa		unknown	16	15	21	22	13	19	32	21	26	20	16	33	13	19	13	21	22	15
50	TRUE	Empty	Cornifin-A [OS=Mus musculus]	Q62266		16 kDa		unknown	25	32	33	15	32	35	21	14	0	35	11	0	0	13	18	14	13	14
51	TRUE	Empty	Protein disulfide-isomerase A3 [OS=Mus musculus]	P27773		57 kDa		unknown	26	30	31	24	33	28	14	0	12	18	23	11	0	21	7	27	17	18
52	TRUE	Empty	Lactotransferrin [OS=Mus musculus]	P08071		78 kDa		unknown	0	0	0	0	0	0	0	0	0	21	0	30	0	17	0	87	82	102
53	TRUE	Empty	Protein S100-A9 [OS=Mus musculus]	P31725		13 kDa		unknown	0	0	0	0	0	0	0	0	0	31	0	22	0	0	0	89	55	96
54	TRUE	Empty	Clathrin heavy chain 1 [OS=Mus musculus]	Q68FD5		192 kDa		unknown	17	50	40	29	49	32	8	0	0	10	8	0	0	20	10	23	22	7
55	TRUE	Empty	Glutathione S-transferase omega-1 [OS=Mus musculus]	O09131		27 kDa		unknown	22	18	19	26	36	19	16	0	0	14	17	0	8	20	17	30	30	20
56	TRUE	Empty	Apolipoprotein A-IV [OS=Mus musculus]	P06728		45 kDa		unknown	19	17	19	29	19	22	42	17	21	13	13	15	7	10	11	16	17	12
57	TRUE	Empty	Glycogen phosphorylase, brain form [OS=Mus musculus]	Q8CI94		97 kDa	TRUE	unknown	23	35	42	31	49	34	12	0	0	18	11	0	0	20	0	16	11	0
58	TRUE	Empty	Pro-epidermal growth factor [OS=Mus musculus]	P01132		133 kDa		unknown	7	6	12	11	9	0	37	21	9	11	13	17	29	25	24	37	34	9
59	TRUE	Empty	UDP-glucose 6-dehydrogenase [OS=Mus musculus]	O70475		55 kDa		unknown	25	32	32	28	51	24	20	0	7	16	15	8	0	13	12	9	10	0
60	TRUE	Empty	14-3-3 protein sigma [OS=Mus musculus]	O70456		28 kDa	TRUE	unknown	27	25	27	23	35	23	12	0	0	33	21	0	0	12	16	15	18	16
61	TRUE	Empty	Alpha-1B-glycoprotein [OS=Mus musculus]	P29699		37 kDa		unknown	15	0	0	14	0	23	23	29	21	18	19	32	11	13	14	15	15	14
62	TRUE	Empty	vitamin D-binding protein [OS=Mus musculus]	P21614		54 kDa		unknown	19	13	14	17	15	21	21	22	23	11	13	29	7	17	12	18	20	10
63	TRUE	Empty	kininogen-1 [OS=Mus musculus]	O08677-1 (+1)		73 kDa	TRUE	unknown	15	10	14	19	7	19	20	19	24	17	21	22	13	11	6	13	20	19
64	TRUE	Empty	uromodulin [OS=Mus musculus]	Q91X17		71 kDa		unknown	0	0	9	14	5	0	13	0	22	25	13	16	25	20	15	23	34	47
65	TRUE	Empty	Alpha-1-antitrypsin 1-1 [OS=Mus musculus]	P07758		46 kDa	TRUE	unknown	70	54	88	92	68	80	119	85	83	42	68	103	34	0	40	47	54	0
66	TRUE	Empty	Uroplakin-2 [OS=Mus musculus]	P38575		20 kDa		unknown	27	25	25	24	39	33	18	7	0	23	19	0	0	0	0	0	0	0
67	TRUE	Empty	Elongation factor 2 [OS=Mus musculus]	P58252		95 kDa		unknown	11	18	21	16	33	24	9	0	7	10	13	12	0	23	9	25	25	16
68	TRUE	Empty	peroxiredoxin-1 [OS=Mus musculus]	P35700		22 kDa		unknown	27	33	28	21	40	18	19	0	6	10	11	0	0	17	8	11	6	6
69	TRUE	Empty	Isoform Cytoplasmic+peroxisomal of Peroxiredoxin-5, mitochondrial [OS=Mus musculus]	P99029-2		17 kDa		unknown	23	24	25	16	31	15	11	0	7	18	16	13	0	9	9	15	10	15
70	TRUE	Empty	Alpha-actinin-4 [OS=Mus musculus]	P57780		105 kDa	TRUE	unknown	18	26	31	12	26	26	9	0	0	10	8	0	0	38	9	25	10	16
71	TRUE	Empty	Ubiquitin-60S ribosomal protein L40 [OS=Mus musculus]	P62984		15 kDa		unknown	17	18	17	23	23	15	23	0	0	19	18	8	0	12	11	13	10	10
72	TRUE	Empty	78 kDa glucose-regulated protein [OS=Mus musculus]	P20029		72 kDa	TRUE	unknown	22	26	33	21	31	27	13	0	0	18	17	9	0	22	0	15	17	19
73	TRUE	Empty	Complement factor B [OS=Mus musculus]	P04186		85 kDa		unknown	12	11	17	14	5	15	25	18	18	11	18	24	10	12	8	11	8	12
74	TRUE	Empty	Transthyretin [OS=Mus musculus]	P07309		16 kDa		unknown	15	9	12	20	11	11	26	15	22	11	14	24	7	9	0	11	10	9
75	TRUE	Empty	fructose-bisphosphate aldolase A [OS=Mus musculus]	P05064		39 kDa	TRUE	unknown	15	15	10	0	13	14	0	0	0	14	10	0	0	20	15	25	24	26
76	TRUE	Empty	profilin-1 [OS=Mus musculus]	P62962		15 kDa		unknown	10	14	12	18	18	12	10	8	9	15	10	9	0	17	12	17	21	22
77	TRUE	Empty	inter alpha-trypsin inhibitor, heavy chain 4 [OS=Mus musculus]	A6X935-1		105 kDa		unknown	7	7	13	10	0	9	23	11	16	8	15	30	12	23	13	14	17	11
78	TRUE	Empty	Transitional endoplasmic reticulum ATPase [OS=Mus musculus]	Q01853		89 kDa		unknown	18	26	27	22	33	24	0	0	0	10	11	0	0	12	11	11	10	7
79	TRUE	Empty	Filamin-B [OS=Mus musculus]	Q80X90		278 kDa	TRUE	unknown	0	12	15	12	19	24	0	0	0	11	13	5	0	46	12	24	21	17
80	TRUE	Empty	histone H2A type 1 [OS=Mus musculus]	P22752 (+5)		14 kDa	TRUE	unknown	13	12	0	11	24	10	0	0	0	12	7	0	0	0	0	32	25	25
81	TRUE	Empty	glucose-6-phosphate isomerase [OS=Mus musculus]	P06745		63 kDa		unknown	15	15	22	16	24	13	12	0	0	8	0	0	0	13	0	23	19	20
82	TRUE	Empty	Uroplakin-1a [OS=Mus musculus]	Q9D132		29 kDa		unknown	22	29	30	25	36	22	13	0	0	9	12	0	0	0	0	0	0	0
83	TRUE	Empty	Malate dehydrogenase, mitochondrial [OS=Mus musculus]	P08249		36 kDa		unknown	24	26	23	20	26	20	10	0	0	7	9	0	0	10	0	16	13	12
84	TRUE	Empty	Glucose-6-phosphate 1-dehydrogenase X [OS=Mus musculus]	Q00612		59 kDa		unknown	15	20	18	14	27	13	7	0	0	12	7	0	0	10	10	17	23	20
85	TRUE	Empty	Eosinophil peroxidase [OS=Mus musculus]	P49290		81 kDa	TRUE	unknown	0	0	0	0	0	0	0	0	0	0	0	0	0	0	0	43	89	84
86	TRUE	Empty	Alpha-1-antitrypsin 1-4 [OS=Mus musculus]	Q00897		46 kDa	TRUE	unknown	67	51	72	84	63	73	114	85	76	38	67	108	32	35	42	50	51	42
87	TRUE	Empty	WD repeat-containing protein 1 [OS=Mus musculus]	O88342		66 kDa		unknown	14	14	23	13	24	15	0	0	0	9	11	0	0	10	8	18	18	16
88	TRUE	Empty	Vitronectin [OS=Mus musculus]	P29788		55 kDa		unknown	0	0	0	10	0	9	11	6	8	0	0	14	0	9	12	23	36	37
89	TRUE	Empty	L-lactate dehydrogenase A chain [OS=Mus musculus]	P06151		36 kDa	TRUE	unknown	22	21	18	18	23	16	0	0	0	8	0	9	0	17	11	20	15	18
90	TRUE	Empty	ADP/ATP translocase 2 [OS=Mus musculus]	P51881		33 kDa	TRUE	unknown	15	19	19	18	22	15	7	0	0	13	12	0	0	14	0	13	9	13
91	TRUE	Empty	Synaptic vesicle membrane protein VAT-1 homolog [OS=Mus musculus]	Q62465		43 kDa		unknown	18	25	28	16	24	15	7	0	0	10	12	0	0	11	0	8	0	7
92	TRUE	Empty	6-phosphogluconate dehydrogenase, decarboxylating [OS=Mus musculus]	Q9DCD0		53 kDa		unknown	13	14	14	15	23	10	7	0	0	13	10	0	0	12	9	18	16	18
93	TRUE	Empty	Filamin-A [OS=Mus musculus]	Q8BTM8		281 kDa	TRUE	unknown	0	0	0	0	0	0	0	0	34	0	0	7	0	18	0	45	38	55
94	TRUE	Empty	Actin, alpha cardiac muscle 1 [OS=Mus musculus]	P68033		42 kDa	TRUE	unknown	0	0	78	78	0	0	0	0	98	0	0	0	0	0	0	0	74	0
95	TRUE	Empty	14-3-3 protein zeta/delta [OS=Mus musculus]	P63101		28 kDa	TRUE	unknown	15	18	13	16	20	18	10	0	10	15	14	10	11	16	0	11	12	15
96	TRUE	Empty	Ubiquitin carboxyl-terminal hydrolase isozyme L1 [OS=Mus musculus]	Q9R0P9		25 kDa		unknown	20	24	20	17	29	19	17	0	0	16	12	0	0	0	0	0	0	0
97	TRUE	Empty	Beta-2-glycoprotein 1 [OS=Mus musculus]	Q01339		39 kDa		unknown	10	0	8	13	0	10	18	9	15	11	10	17	0	0	11	8	13	14
98	TRUE	Empty	Aldehyde dehydrogenase, dimeric NADP-preferring [OS=Mus musculus]	P47739		50 kDa	TRUE	unknown	18	24	22	19	22	24	17	0	0	12	9	0	0	0	0	0	0	0
99	TRUE	Empty	Protein disulfide-isomerase [OS=Mus musculus]	P09103		57 kDa		unknown	17	18	19	17	18	21	5	0	0	10	7	0	0	10	0	14	14	11
100	TRUE	Empty	Myoferlin [OS=Mus musculus]	Q69ZN7-1		233 kDa		unknown	7	41	26	16	27	27	0	0	0	0	0	0	0	14	0	7	8	0
101	TRUE	Empty	Glutathione S-transferase P 1 [OS=Mus musculus]	P19157		24 kDa		unknown	15	24	16	10	23	14	0	0	0	10	0	0	0	13	0	0	0	0
102	TRUE	Empty	Trifunctional enzyme subunit alpha, mitochondrial [OS=Mus musculus]	Q8BMS1		83 kDa		unknown	14	35	26	26	42	10	0	0	0	0	0	0	0	5	0	0	0	0
103	TRUE	Empty	Uroplakin-1b [OS=Mus musculus]	Q9Z2C6		30 kDa		unknown	15	19	26	16	23	17	0	0	0	19	13	0	0	0	0	0	0	0
104	TRUE	Empty	complement factor H [OS=Mus musculus]	P06909		139 kDa		unknown	0	0	0	6	0	0	16	8	10	0	15	25	10	15	0	11	19	11
105	TRUE	Empty	Calpain-1 catalytic subunit [OS=Mus musculus]	O35350		82 kDa		unknown	11	23	17	16	25	14	7	0	0	8	0	0	0	14	0	9	6	10
106	TRUE	Empty	carbonic anhydrase 3 [OS=Mus musculus]	P16015		29 kDa		unknown	17	0	0	18	11	0	13	9	19	0	8	19	11	0	0	15	0	0
107	TRUE	Empty	Ubiquitin-like modifier-activating enzyme 1 [OS=Mus musculus]	Q02053		118 kDa		unknown	10	20	23	16	20	13	0	0	0	0	0	0	0	9	0	14	10	0
108	TRUE	Empty	Malate dehydrogenase, cytoplasmic [OS=Mus musculus]	P14152		37 kDa		unknown	11	10	8	10	15	0	5	0	13	13	10	0	0	10	9	0	10	10
109	TRUE	Empty	Histone H1.2 [OS=Mus musculus]	P15864		21 kDa	TRUE	unknown	7	7	8	14	13	10	0	0	9	12	8	7	0	8	0	16	11	19
110	TRUE	Empty	Ezrin [OS=Mus musculus]	P26040		69 kDa	TRUE	unknown	10	17	15	12	19	13	0	0	0	0	0	0	0	16	6	11	7	7
111	TRUE	Empty	Peroxiredoxin-2 [OS=Mus musculus]	Q61171		22 kDa		unknown	16	15	8	10	9	9	9	0	0	8	0	15	0	9	0	0	0	0
112	TRUE	Empty	Ig gamma-2b chain C region [OS=Mus musculus]	P01867-1		44 kDa		unknown	7	0	12	0	0	0	13	0	13	0	13	10	0	9	0	8	0	7
113	TRUE	Empty	60 kDa heat shock protein, mitochondrial [OS=Mus musculus]	P63038-1		61 kDa		unknown	15	14	15	18	22	7	0	0	0	8	0	0	0	13	0	11	0	7
114	TRUE	Empty	Myeloperoxidase [OS=Mus musculus]	P11247		81 kDa	TRUE	unknown	0	0	0	0	0	0	0	0	0	0	0	0	0	6	0	49	46	63
115	TRUE	Empty	14-3-3 protein epsilon [OS=Mus musculus]	P62259		29 kDa	TRUE	unknown	16	18	17	22	25	12	0	0	0	0	10	0	0	0	0	13	0	0
116	TRUE	Empty	Histone H3.3C [OS=Mus musculus]	P02301		15 kDa		unknown	0	0	0	0	0	0	0	0	0	8	0	0	7	0	0	13	21	23
117	TRUE	Empty	Ras-related protein Rab-11A [OS=Mus musculus]	P62492		24 kDa	TRUE	unknown	15	11	15	7	21	8	0	0	0	12	8	0	0	0	0	5	9	7
118	TRUE	Empty	3-ketoacyl-CoA thiolase, mitochondrial [OS=Mus musculus]	Q8BWT1		42 kDa		unknown	23	14	15	14	22	12	7	0	0	0	0	0	0	0	0	0	0	0
119	TRUE	Empty	Haptoglobin [OS=Mus musculus]	Q61646		39 kDa		unknown	0	0	0	0	0	0	0	5	0	0	9	27	18	41	0	10	18	16
120	TRUE	Empty	Chitinase-like protein 3 [OS=Mus musculus]	O35744		44 kDa	TRUE	unknown	0	0	0	0	0	0	0	0	0	8	0	10	0	9	0	42	25	43
121	TRUE	Empty	Triosephosphate isomerase [OS=Mus musculus]	P17751		32 kDa		unknown	9	10	9	8	17	9	0	0	0	0	9	0	0	0	11	15	16	0
122	TRUE	Empty	Cathepsin D [OS=Mus musculus]	P18242		45 kDa		unknown	11	12	21	9	24	16	0	0	0	11	9	0	0	0	0	0	0	0
123	TRUE	Empty	Destrin [OS=Mus musculus]	Q9R0P5		19 kDa	TRUE	unknown	10	0	12	10	31	8	8	0	0	8	8	0	0	0	0	14	0	0
124	TRUE	Empty	Aldose reductase-related protein 2 [OS=Mus musculus]	P45377		36 kDa	TRUE	unknown	0	0	7	0	7	0	0	0	0	6	10	6	8	18	11	17	19	10
125	TRUE	Empty	Rab GDP dissociation inhibitor beta [OS=Mus musculus]	Q61598		51 kDa	TRUE	unknown	11	11	11	12	32	0	0	0	0	0	8	0	0	5	0	10	7	8
126	TRUE	Empty	phosphoglycerate kinase 1 [OS=Mus musculus]	P09411		45 kDa		unknown	11	7	8	7	8	9	11	0	0	0	0	0	0	13	0	11	11	15
127	TRUE	Empty	NADP-dependent malic enzyme [OS=Mus musculus]	P06801		64 kDa		unknown	9	22	21	18	29	9	0	0	0	0	0	0	0	0	0	0	0	0
128	TRUE	Empty	Ig gamma-1 chain C region secreted form [OS=Mus musculus]	P01868-1 (+1)		36 kDa		unknown	0	0	9	12	0	9	14	9	0	0	0	0	0	9	0	0	0	10
129	TRUE	Empty	Eukaryotic initiation factor 4A-I [OS=Mus musculus]	P60843		46 kDa	TRUE	unknown	9	10	8	0	13	9	8	0	0	0	8	0	0	13	0	10	0	9
130	TRUE	Empty	voltage-dependent anion-selective channel protein 1 [OS=Mus musculus]	Q60932-1 (+1)		32 kDa		unknown	11	12	13	9	21	16	0	0	0	8	0	0	0	0	0	8	10	0
131	TRUE	Empty	Apolipoprotein E [OS=Mus musculus]	P08226		36 kDa		unknown	7	6	6	0	0	0	10	0	0	8	0	11	0	0	8	9	12	10
132	TRUE	Empty	Vimentin [OS=Mus musculus]	P20152		54 kDa	TRUE	unknown	0	0	0	0	0	0	0	0	15	0	0	0	0	11	0	25	17	37
133	TRUE	Empty	Guanine nucleotide-binding protein subunit beta-2-like 1 [OS=Mus musculus]	P68040		35 kDa		unknown	7	10	8	7	12	0	0	0	0	0	0	0	0	13	12	15	11	10
134	TRUE	Empty	plectin [OS=Mus musculus]	Q9QXS1-1 (+1)		534 kDa		unknown	0	18	17	10	27	14	0	0	0	0	0	0	0	21	0	8	0	6
135	TRUE	Empty	Cofilin-1 [OS=Mus musculus]	P18760		19 kDa	TRUE	unknown	9	7	10	5	19	0	0	0	0	0	7	6	0	0	0	8	8	7
136	TRUE	Empty	Endoplasmin [OS=Mus musculus]	P08113		92 kDa	TRUE	unknown	10	13	24	11	20	13	8	0	0	0	11	0	0	10	0	11	0	0
137	TRUE	Empty	Carbonic anhydrase 2 [OS=Mus musculus]	P00920		29 kDa		unknown	20	11	7	13	6	0	19	0	0	0	8	10	0	8	0	0	0	0
138	TRUE	Empty	Long-chain specific acyl-CoA dehydrogenase, mitochondrial [OS=Mus musculus]	P51174		48 kDa		unknown	16	19	15	12	17	9	6	0	0	0	0	0	0	0	0	0	0	0
139	TRUE	Empty	Macrophage-capping protein [OS=Mus musculus]	P24452		39 kDa		unknown	6	9	0	0	11	0	0	0	0	0	7	0	0	11	6	16	15	17
140	TRUE	Empty	Complement C4-B [OS=Mus musculus]	P01029		193 kDa		unknown	0	0	12	14	0	10	12	0	6	0	0	23	0	13	0	6	0	0
141	TRUE	Empty	Clusterin [OS=Mus musculus]	Q06890		52 kDa		unknown	0	0	0	9	0	0	8	0	0	10	0	0	0	0	0	9	11	10
142	TRUE	Empty	annexin A4 [OS=Mus musculus]	P97429		36 kDa		unknown	13	10	12	10	14	8	0	0	0	0	7	0	0	0	0	0	0	0
143	TRUE	Empty	Fatty acid synthase [OS=Mus musculus]	P19096		272 kDa		unknown	12	21	10	22	15	6	0	0	0	0	0	0	0	0	0	0	9	0
144	TRUE	Empty	Kallikrein-1 [OS=Mus musculus]	P15947		29 kDa		unknown	8	0	0	0	0	0	9	0	0	0	0	0	17	0	0	0	0	0
145	TRUE	Empty	annexin A5 [OS=Mus musculus]	P48036		36 kDa		unknown	15	11	15	10	17	11	9	0	0	0	0	0	0	0	0	0	0	0
146	TRUE	Empty	Stress-70 protein, mitochondrial [OS=Mus musculus]	P38647		73 kDa		unknown	14	17	18	12	10	14	6	0	0	0	0	0	0	0	0	0	0	0
147	TRUE	Empty	UDP-glucuronosyltransferase 1-6 [OS=Mus musculus]	Q64435		60 kDa	TRUE	unknown	12	26	16	12	30	13	0	0	0	0	0	0	0	0	0	0	0	0
148	TRUE	Empty	40S ribosomal protein SA [OS=Mus musculus]	P14206		33 kDa		unknown	0	0	10	0	13	8	0	0	0	0	0	0	0	0	0	7	0	0
149	TRUE	Empty	Transaldolase [OS=Mus musculus]	Q93092		37 kDa		unknown	7	8	9	6	14	10	0	0	0	0	0	0	0	6	0	15	9	12
150	TRUE	Empty	adenylyl cyclase-associated protein 1 [OS=Mus musculus]	P40124		52 kDa		unknown	8	8	9	6	14	0	0	0	0	0	0	0	0	0	0	19	16	15
151	TRUE	Empty	chloride intracellular channel protein 1 [OS=Mus musculus]	Q9Z1Q5		27 kDa		unknown	0	0	11	0	9	0	0	0	0	0	0	0	0	0	0	12	11	8
152	TRUE	Empty	heat shock 70 kDa protein 1A [OS=Mus musculus]	Q61696		70 kDa	TRUE	unknown	0	19	20	13	19	14	0	0	0	0	0	0	0	14	0	0	0	11
153	TRUE	Empty	Endoplasmic reticulum metallopeptidase 1 [OS=Mus musculus]	Q3UVK0		100 kDa		unknown	9	20	14	17	25	7	0	0	0	0	0	0	0	0	0	0	0	0
154	TRUE	Empty	ras-related protein Rab-1B [OS=Mus musculus]	Q9D1G1		22 kDa	TRUE	unknown	13	13	15	11	18	7	0	0	0	0	0	0	0	0	0	0	0	0
155	TRUE	Empty	Prostaglandin reductase 1 [OS=Mus musculus]	Q91YR9		36 kDa		unknown	8	9	14	7	22	10	8	0	0	0	0	0	0	0	0	0	0	0
156	TRUE	Empty	Protein NDRG2 [OS=Mus musculus]	Q9QYG0		41 kDa		unknown	11	15	23	11	12	0	0	0	0	0	0	0	0	0	0	0	0	0
157	TRUE	Empty	40S ribosomal protein S3 [OS=Mus musculus]	P62908		27 kDa		unknown	7	14	8	8	17	0	0	0	0	0	0	0	0	9	0	8	0	0
158	TRUE	Empty	actin-related protein 3 [OS=Mus musculus]	Q99JY9		47 kDa		unknown	6	9	11	0	12	0	7	0	0	0	0	0	0	0	0	13	9	11
159	TRUE	Empty	Aspartate aminotransferase, mitochondrial [OS=Mus musculus]	P05202		47 kDa		unknown	7	10	13	8	13	8	6	0	0	0	0	0	0	0	0	0	0	0
160	TRUE	Empty	alcohol dehydrogenase [NADP(+)] [OS=Mus musculus]	Q9JII6		37 kDa		unknown	13	10	12	14	11	10	5	0	0	0	0	0	0	0	0	0	0	0
161	TRUE	Empty	cytosolic non-specific dipeptidase [OS=Mus musculus]	Q9D1A2		53 kDa		unknown	10	16	12	9	19	10	0	0	0	0	0	0	0	0	0	0	0	0
162	TRUE	Empty	60S acidic ribosomal protein P0 [OS=Mus musculus]	P14869		34 kDa		unknown	8	9	10	8	14	8	0	0	0	0	0	0	0	7	0	0	6	8
163	TRUE	Empty	Isoform 2 of Tropomyosin alpha-3 chain [OS=Mus musculus]	P21107-2		29 kDa	TRUE	unknown	0	0	0	0	8	13	0	0	0	15	0	0	0	0	0	7	5	10
164	TRUE	Empty	ATP synthase subunit O, mitochondrial [OS=Mus musculus]	Q9DB20		23 kDa		unknown	9	9	10	17	16	0	0	0	0	0	0	0	0	0	0	0	0	0
165	TRUE	Empty	Heat shock protein HSP 90-alpha [OS=Mus musculus]	P07901		85 kDa	TRUE	unknown	42	45	59	41	59	35	0	0	0	0	0	0	0	39	0	38	0	0
166	TRUE	Empty	Galectin-3 [OS=Mus musculus]	P16110		28 kDa		unknown	0	0	0	0	10	0	0	0	0	0	0	0	0	11	0	10	10	15
167	TRUE	Empty	sphingosine-1-phosphate lyase 1 [OS=Mus musculus]	Q8R0X7		64 kDa		unknown	10	12	13	12	17	9	0	0	0	6	0	0	0	0	0	0	0	0
168	TRUE	Empty	Prelamin-A/C [OS=Mus musculus]	P48678-1		74 kDa		unknown	0	12	14	8	16	10	0	0	0	6	0	0	0	9	0	0	0	0
169	TRUE	Empty	3-ketoacyl-CoA thiolase B, peroxisomal [OS=Mus musculus]	Q8VCH0		44 kDa	TRUE	unknown	13	13	13	16	15	9	0	0	0	0	0	0	0	0	0	0	0	0
170	TRUE	Empty	Aspartate aminotransferase, cytoplasmic [OS=Mus musculus]	P05201		46 kDa		unknown	9	10	15	5	18	9	0	0	0	0	0	0	0	0	0	0	0	0
171	TRUE	Empty	citrate synthase, mitochondrial [OS=Mus musculus]	Q9CZU6		52 kDa		unknown	11	13	11	9	14	0	0	0	0	0	0	0	0	0	0	0	0	0
172	TRUE	Empty	Carbonyl reductase [NADPH] 2 [OS=Mus musculus]	P08074		26 kDa		unknown	12	12	0	12	11	14	0	0	0	0	0	0	0	0	0	0	0	0
173	TRUE	Empty	Talin-1 [OS=Mus musculus]	P26039		270 kDa	TRUE	unknown	0	0	7	0	0	0	0	0	0	0	0	0	0	0	0	21	16	19
174	TRUE	Empty	Prothrombin [OS=Mus musculus]	P19221		70 kDa		unknown	0	0	11	10	0	0	17	0	0	0	0	10	0	5	0	0	0	0
175	TRUE	Empty	Ig mu chain C region [OS=Mus musculus]	P01872-1 (+1)		50 kDa		unknown	0	0	0	0	0	0	0	0	0	0	8	7	0	0	0	8	7	10
176	TRUE	Empty	Integrin beta-2 [OS=Mus musculus]	P11835		85 kDa		unknown	0	0	0	0	0	0	0	0	0	0	0	0	0	0	0	22	24	32
177	TRUE	Empty	GTP-binding nuclear protein RAN [OS=Mus musculus]	P62827		24 kDa		unknown	0	0	0	0	7	0	0	0	0	0	0	0	0	0	0	9	0	8
178	TRUE	Empty	Dolichyl-diphosphooligosaccharide--protein glycosyltransferase subunit 1 [OS=Mus musculus]	Q91YQ5		69 kDa		unknown	8	13	9	7	11	7	0	0	0	0	0	0	0	0	0	0	0	0
179	TRUE	Empty	leukotriene A-4 hydrolase [OS=Mus musculus]	P24527		69 kDa		unknown	0	6	0	0	0	0	0	0	0	0	0	0	0	0	0	25	12	20
180	TRUE	Empty	Carbonyl reductase [NADPH] 1 [OS=Mus musculus]	P48758		31 kDa		unknown	6	12	10	9	11	0	0	0	0	0	0	0	0	0	0	0	0	0
181	TRUE	Empty	Ras GTPase-activating-like protein IQGAP1 [OS=Mus musculus]	Q9JKF1		189 kDa	TRUE	unknown	0	0	0	0	5	0	0	0	0	0	0	0	0	0	0	18	13	16
182	TRUE	Empty	Trifunctional enzyme subunit beta, mitochondrial [OS=Mus musculus]	Q99JY0		51 kDa		unknown	9	13	13	9	23	0	0	0	0	0	0	0	0	0	0	0	0	0
183	TRUE	Empty	Aconitate hydratase, mitochondrial [OS=Mus musculus]	Q99KI0		85 kDa		unknown	6	8	9	10	14	8	0	0	0	0	0	0	0	0	0	0	0	0
184	TRUE	Empty	Plastin-2 [OS=Mus musculus]	Q61233		70 kDa	TRUE	unknown	0	0	0	0	0	0	0	0	0	0	0	0	0	0	0	18	18	21
185	TRUE	Empty	Poly(RC)-binding protein 1 [OS=Mus musculus]	P60335		37 kDa	TRUE	unknown	9	8	7	10	9	0	0	0	0	0	0	0	0	0	0	0	0	0
186	TRUE	Empty	Ras-related protein Rab-14 [OS=Mus musculus]	Q91V41		24 kDa	TRUE	unknown	12	13	13	7	15	6	0	0	0	0	0	0	0	0	0	0	0	0
187	TRUE	Empty	Methylmalonate-semialdehyde dehydrogenase [acylating], mitochondrial [OS=Mus musculus]	Q9EQ20		58 kDa		unknown	9	17	8	9	14	11	0	0	0	6	0	0	0	0	0	0	0	0
188	TRUE	Empty	2,4-dienoyl-CoA reductase, mitochondrial [OS=Mus musculus]	Q9CQ62		36 kDa		unknown	5	16	10	0	11	0	0	0	0	0	0	0	0	0	0	0	0	0
189	TRUE	Empty	Heat shock 70 kDa protein 4 [OS=Mus musculus]	Q61316		94 kDa		unknown	0	0	11	6	8	6	0	0	0	0	0	0	0	0	0	0	0	0
190	TRUE	Empty	Enoyl-CoA delta isomerase 1, mitochondrial [OS=Mus musculus]	P42125		32 kDa		unknown	11	12	0	0	13	10	0	0	0	0	0	0	0	0	0	0	0	0
191	TRUE	Empty	Thioredoxin-dependent peroxide reductase, mitochondrial [OS=Mus musculus]	P20108		28 kDa		unknown	8	12	9	10	13	0	0	0	0	0	0	0	0	0	0	0	0	0
192	TRUE	Empty	heterogeneous nuclear ribonucleoproteins A2/B1 [OS=Mus musculus]	O88569		37 kDa		unknown	0	0	6	0	11	9	0	0	0	0	0	0	0	0	0	7	7	9
193	TRUE	Empty	T-complex protein 1 subunit alpha [OS=Mus musculus]	P11983		60 kDa		unknown	6	10	8	0	12	7	0	0	0	0	0	0	0	6	0	7	0	0
194	TRUE	Empty	T-complex protein 1 subunit beta [OS=Mus musculus]	P80314		57 kDa		unknown	0	11	11	0	15	0	0	0	0	0	0	0	0	0	0	0	0	0
195	TRUE	Empty	Inhibitor of carbonic anhydrase [OS=Mus musculus]	Q9DBD0		77 kDa		unknown	0	0	0	0	0	0	10	0	8	0	0	12	0	0	0	0	0	0
196	TRUE	Empty	Inter-alpha-trypsin inhibitor heavy chain H1 [OS=Mus musculus]	Q61702		101 kDa		unknown	0	0	8	0	0	7	12	0	0	0	0	8	0	0	0	0	0	0
197	TRUE	Empty	Aldehyde dehydrogenase, cytosolic 1 [OS=Mus musculus]	O35945		55 kDa	TRUE	unknown	0	11	9	0	12	0	0	0	0	0	0	0	0	0	0	0	0	0
198	TRUE	Empty	Cytoplasmic aconitate hydratase [OS=Mus musculus]	P28271		98 kDa		unknown	5	13	12	8	20	0	0	0	0	0	0	0	0	0	0	0	0	0
199	TRUE	Empty	Proteasome subunit alpha type-1 [OS=Mus musculus]	Q9R1P4		30 kDa		unknown	7	6	7	8	8	0	0	0	0	0	0	0	0	0	0	0	0	0
200	TRUE	Empty	elongation factor 1-gamma [OS=Mus musculus]	Q9D8N0		50 kDa		unknown	0	0	7	0	8	0	0	0	0	0	0	0	0	6	0	0	0	0
201	TRUE	Empty	Vinculin [OS=Mus musculus]	Q64727		117 kDa		unknown	0	7	0	0	5	8	0	0	0	0	0	0	0	0	0	5	0	9
202	TRUE	Empty	Membrane-associated progesterone receptor component 1 [OS=Mus musculus]	O55022		22 kDa		unknown	0	7	0	0	11	8	0	0	0	17	0	0	0	0	0	0	0	0
203	TRUE	Empty	Voltage-dependent anion-selective channel protein 2 [OS=Mus musculus]	Q60930		32 kDa		unknown	0	6	7	0	7	6	0	0	0	0	0	0	0	0	0	0	0	0
204	TRUE	Empty	Peroxiredoxin-6 [OS=Mus musculus]	O08709		25 kDa		unknown	8	6	7	0	11	0	0	0	0	0	0	0	0	0	0	0	0	0
205	TRUE	Empty	Reticulon-4 [OS=Mus musculus]	Q99P72-2		127 kDa		unknown	6	8	8	0	12	8	0	0	0	0	0	0	0	0	0	0	0	0
206	TRUE	Empty	Nucleolin [OS=Mus musculus]	P09405		77 kDa		unknown	0	0	11	0	8	0	0	0	0	0	0	0	0	8	0	8	0	0
207	TRUE	Empty	EH domain-containing protein 4 [OS=Mus musculus]	Q9EQP2		61 kDa		unknown	0	10	8	0	13	6	0	0	0	0	0	0	0	0	0	0	0	0
208	TRUE	Empty	Uroplakin-3b [OS=Mus musculus]	Q80YF6-1 (+1)		30 kDa		unknown	8	10	9	7	0	6	0	0	0	0	0	0	0	0	0	0	0	0
209	TRUE	Empty	Actin-related protein 2/3 complex subunit 1B [OS=Mus musculus]	Q9WV32		41 kDa	TRUE	unknown	0	0	0	0	0	0	0	0	0	0	0	0	0	0	0	11	10	13
210	TRUE	Empty	electron transfer flavoprotein subunit beta [OS=Mus musculus]	Q9DCW4		28 kDa		unknown	9	6	7	10	0	6	0	0	0	0	0	0	0	0	0	0	0	0
211	TRUE	Empty	Aldehyde dehydrogenase, mitochondrial [OS=Mus musculus]	P47738		57 kDa		unknown	6	0	0	0	0	0	0	0	0	0	0	0	0	0	0	13	11	23
212	TRUE	Empty	annexin A11 [OS=Mus musculus]	P97384		54 kDa		unknown	0	7	0	0	0	9	0	0	0	0	0	0	0	0	0	6	6	9
213	TRUE	Empty	Glutamate dehydrogenase 1, mitochondrial [OS=Mus musculus]	P26443		61 kDa		unknown	8	13	8	0	0	0	0	0	0	0	0	0	0	0	0	0	0	0
214	TRUE	Empty	T-complex protein 1 subunit theta [OS=Mus musculus]	P42932		60 kDa		unknown	0	8	7	0	11	0	0	0	0	0	0	0	0	8	0	0	0	0
215	TRUE	Empty	NADPH--cytochrome P450 reductase [OS=Mus musculus]	P37040		77 kDa		unknown	0	10	8	0	15	0	0	0	0	0	0	0	0	0	0	0	0	0
216	TRUE	Empty	Proteasome subunit alpha type-6 [OS=Mus musculus]	Q9QUM9		27 kDa		unknown	8	6	6	6	8	0	0	0	0	0	0	0	0	0	0	0	0	0
217	TRUE	Empty	annexin A6 [OS=Mus musculus]	P14824		76 kDa		unknown	0	8	8	5	0	8	0	0	0	0	0	0	0	0	0	0	0	0
218	TRUE	Empty	Dynamin-2 [OS=Mus musculus]	P39054-1 (+1)		98 kDa	TRUE	unknown	0	8	7	7	8	0	0	0	0	0	0	0	0	0	0	0	0	0
219	TRUE	Empty	Superoxide dismutase [Cu-Zn] [OS=Mus musculus]	P08228		16 kDa		unknown	0	0	0	0	8	11	0	0	0	13	0	0	0	0	0	0	0	0
220	TRUE	Empty	Spectrin beta chain, non-erythrocytic 1 [OS=Mus musculus]	Q62261-1		274 kDa		unknown	0	8	0	7	0	9	0	0	0	0	0	0	0	0	0	0	0	0
221	TRUE	Empty	Coronin-1A [OS=Mus musculus]	O89053		51 kDa		unknown	0	0	0	0	0	0	0	0	0	0	0	0	0	0	0	15	10	14
222	TRUE	Empty	Leukocyte elastase inhibitor A [OS=Mus musculus]	Q9D154		43 kDa		unknown	0	0	0	0	0	0	0	0	0	0	0	0	0	0	0	11	8	15
223	TRUE	Empty	CD177 antigen [OS=Mus musculus]	Q8R2S8		87 kDa		unknown	0	0	0	0	0	0	0	0	0	0	0	0	0	0	0	16	7	16
224	TRUE	Empty	Protein disulfide-isomerase A4 [OS=Mus musculus]	P08003		72 kDa		unknown	0	0	8	0	6	9	0	0	0	0	0	0	0	0	0	0	0	0
225	TRUE	Empty	cullin-associated nedd8-dissociated protein 1 [OS=Mus musculus]	Q6ZQ38		136 kDa		unknown	0	7	7	0	9	0	0	0	0	0	0	0	0	0	0	0	0	0
226	TRUE	Empty	acyl-coenzyme A thioesterase 1 [OS=Mus musculus]	O55137		46 kDa	TRUE	unknown	0	8	11	0	7	0	0	0	0	0	0	0	0	0	0	0	0	0
227	TRUE	Empty	Integrin alpha-M [OS=Mus musculus]	P05555-1		127 kDa		unknown	0	0	0	0	0	0	0	0	0	0	0	0	0	0	0	13	8	13
228	TRUE	Empty	Band 3 anion transport protein [OS=Mus musculus]	P04919 (+1)		103 kDa		unknown	12	11	0	5	0	0	0	0	0	0	0	0	0	0	0	0	0	0
229	TRUE	Empty	Phosphoglucomutase-1 [OS=Mus musculus]	Q9D0F9		61 kDa		unknown	0	8	6	0	10	0	0	0	0	0	0	0	0	0	0	0	0	0
230	TRUE	Empty	Bone marrow proteoglycan [OS=Mus musculus]	Q61878		24 kDa		unknown	0	0	0	0	0	0	0	0	0	0	0	0	0	0	0	9	8	12
231	TRUE	Empty	Neutrophil elastase [OS=Mus musculus]	Q3UP87		29 kDa		unknown	0	0	0	0	0	0	0	0	0	0	0	0	0	0	0	7	10	14
232	TRUE	Empty	1-phosphatidylinositol 4,5-bisphosphate phosphodiesterase delta-1 [OS=Mus musculus]	Q8R3B1		86 kDa		unknown	0	7	9	0	5	0	0	0	0	0	0	0	0	0	0	0	0	0
233	TRUE	Empty	Neutral alpha-glucosidase AB [OS=Mus musculus]	Q8BHN3 (+1)		107 kDa		unknown	0	0	6	0	6	8	0	0	0	0	0	0	0	0	0	0	0	0
END OF FILE
