# Supplementary material for: Fibrinolytic-deficiencies predispose hosts to septicemia from a catheter-associated UTI
Source: Nat Commun. 2024 Mar 27;15:2704. doi: 10.1038/s41467-024-46974-6 (PMC10973455; doi:10.1038/s41467-024-46974-6)
Supplement: Supplementary file 5 — Supplementary Data 2 [file 41467_2024_46974_MOESM5_ESM.xlsx]

## Sheet: Table S2
									Total peptide count
		#	Identified Protein	Description	Abreviation	Subunits	Accession Number	MW	Patient #1	Patient #2	Patient #10	Patient #11	Patient #12	Patient #13	Patient #14	Patient #27	Patient #28	Patient #29
		1	Serum albumin	Serum protein	ALBU		ALBU_HUMAN	69 kDa	515	294	496	112	348	361	248	329	531	561
		2	Fibrinogen	Serum protein and coagulation protein		Sum of all subunits			157	83	374	228	87	91		189	141	143
					FIBA	alpha	FIBA_HUMAN	52 kDa	21	25	127	52	10	12	94	31	17	21
		3			FIBB	beta	FIBB_HUMAN	56 kDa	90	42	161	130	51	61	148	102	89	94
		4			FIBG	gamma	C9JC84_HUMAN	95 kDa	46	16	86	46	26	18	83	56	35	28
		5	Hemoglobin	Red blood cell protein		Sum of all subunits			221	78	125	95	118	488		110	51	119
					HBA	alpha	HBA_HUMAN	15 kDa	115	37	52	51	64	176	63	42	24	54
		6			HBB	beta	HBB_HUMAN	16 kDa	106	41	73	44	54	312	61	68	27	65
		7	Actin+D13:R13, cytoplasmic 2	Cell motility, structure, and cytoskeleton organization	ACTG1		ACTG_HUMAN	42 kDa	131	90	82	62	146	55	80	112	75	46
		8	Lactotransferrin	Immune response. Neutrophil protein with antimicrobial activity	LTF		TRFL_HUMAN	78 kDa	67	72	59	80	106	30	116	180	142	36
		9	Complement C3	Complement pathway protein	C3		CO3_HUMAN	187 kDa	80	63	86	49	56	61	62	89	112	88
		10	Myeloperoxidase	Immune response. Neutrophil protein with antimicrobial activity	MPO		PERM_HUMAN	84 kDa	76	55	72	47	164	11	63	152	87	24
		11	Serotransferrin	Serum protein	TF		TRFE_HUMAN	77 kDa	52	42	63	12	26	54	60	55	127	199
		12	Ig gamma-1 chain C region	Immune response	IGHG1		IGHG1_HUMAN	36 kDa	109	26	47	15	52	38	29	8	53	53
		13	Ig gamma-2 chain C region	Immune response	IGHG2		IGHG2_HUMAN	36 kDa	75	46	58	0	72	51	24	0	82	37
		14	Complement C4-B	Complement pathway protein	C4B		CO4B_HUMAN	193 kDa	33	39	31	68	18	31	21	51	24	36
		15	Haptoglobin	Serum protein	HP		HPT_HUMAN	45 kDa	69	11	53	28	60	17	26	9	47	59
		16	Alpha-1-antitrypsin	Coagulation cascade	SERPINA1		A1AT_HUMAN	47 kDa	33	34	34	22	29	61	38	32	45	41
		17	Histone H2B type 1	Chromosome structure	H2BC3		H2B1C_HUMAN (+6)	14 kDa	45	27	37	21	77	20	19	39	16	0
		18	Ig kappa chain C region	Immune response	IGKC		IGKC_HUMAN	12 kDa	41	27	26	38	22	19	27	15	34	21
		19	Cathepsin G	Lysosomal protease	CTSG		CATG_HUMAN	29 kDa	43	18	27	38	56	13	30	65	28	11
		20	Annexin A1	Anti-inflammatory activity	ANXA1		ANXA1_HUMAN	39 kDa	31	15	24	23	24	19	24	53	23	23
		21	Ig alpha-1 chain C region	Immune response	1GHA1		IGHA1_HUMAN	38 kDa	42	36	30	15	29	32	42	0	42	29
		22	Protein S100-A9	Inflammatory processes and immune response	S100A9		S10A9_HUMAN	13 kDa	0	0	39	0	87	0	26	60	56	0
		23	Alpha-1-antichymotrypsin	Coagulation cascade	SERPINA3		AACT_HUMAN (+1)	48 kDa	20	26	39	11	25	29	22	27	33	16
		24	Glyceraldehyde-3-phosphate dehydrogenase	Metabolism	GAPDH		G3P_HUMAN	36 kDa	24	87	13	17	38	18	19	32	10	9
		25	Alpha-enolase	Metabolism	ENO1		ENOA_HUMAN	47 kDa	26	53	10	15	37	10	28	35	31	9
		26	Histone H4	Chromosome structure	H4C1		H4_HUMAN	11 kDa	23	24	18	13	48	19	23	38	22	9
		27	Alpha-2-macroglobulin	Coagulation cascade	A2M		A2MG_HUMAN	163 kDa	38	0	36	0	31	35	12	0	44	46
		28	Complement factor B	Complement pathway protein	CFB		B4E1Z4_HUMAN	141 kDa	16	34	7	85	7	10	30	29	9	16
		29	Fibronectin	Matrix protein	FN1		FINC_HUMAN	263 kDa
		30	Ceruloplasmin	Serum protein	CP		CERU_HUMAN	122 kDa	22	16	27	10	7	18	32	12	51	32
		31	Ig lambda-2 chain C regions	Immune response	IGLC3		LAC2_HUMAN	11 kDa	31	14	24	17	38	23	17	0	27	17
		32	Neutrophil elastase	Immune response	ELNE		ELNE_HUMAN	29 kDa	29	14	23	0	42	0	19	51	21	0
		33	Annexin A2	Cell motility, structure, and cytoskeleton organization	ANXA2		ANXA2_HUMAN	39 kDa	9	37	8	10	0	51	12	29	0	19
		34	Myosin-9	Cell motility, structure, and cytoskeleton organization	MYL9		MYH9_HUMAN	227 kDa	27	47	0	23	24	0	43	16	17	12
		35	Gelsolin	Cell motility, structure, and cytoskeleton organization	GNS		GELS_HUMAN	86 kDa	21	16	8	10	25	18	26	22	16	13
		36	Hemopexin	Serum protein	HPX		HEMO_HUMAN	52 kDa	16	11	25	6	10	26	24	14	24	39
		37	Pyruvate kinase PKM	Metabolism	PKM		KPYM_HUMAN	58 kDa	17	26	5	15	26	11	16	25	13	9
		38	Transthyretin	Serum protein	TTR		TTHY_HUMAN	16 kDa	17	0	22	18	22	20	62	16	19	19
		39	Neutrophil gelatinase-associated lipocalin	Immune response	NGAL		H9KV70_HUMAN (+1)	23 kDa	10	22	9	0	21	24	26	40	19	16
		40	Olfactomedin-4	Immune response. Bacterial infections, inflammation, and cancer	OLFM4		OLFM4_HUMAN	57 kDa	0	44	0	10	0	42	35	8	17	16
		41	Carbonic anhydrase 1	Inflammatory processes	CA1		CAH1_HUMAN	29 kDa	16	20	0	43	0	58	47	15	0	0
		42	Vitamin D-binding protein	Translation	GC		VTDB_HUMAN	53 kDa	13	7	19	0	9	15	8	12	26	31
		43	Tubulin beta-4B chain	Cell motility, structure, and cytoskeleton organization	TUBB4B,		TBB4B_HUMAN	50 kDa	12	33	7	12	7	7	26	15	12	14
		44	Protein S100-A8	Anti-inflammatory activity	S100-A8		S10A8_HUMAN	11 kDa	9	0	24	0	61	9	5	30	15	0
		45	Antithrombin-III	Coagulation cascade	SERPINC1		ANT3_HUMAN	53 kDa	14	7	15	13	7	8	17	12	22	21
		46	Apolipoprotein A-I	inflammatory and immune response regulation. Serum protein	APOA1		APOA1_HUMAN	31 kDa	7	0	20	0	19	32	0	14	15	27
		47	Annexin A3	It has a role in cell differentiation, cell migration, immune regulation, and bone formation	ANXA3		ANXA3_HUMAN	36 kDa	13	10	12	21	31	0	7	21	16	0
		48	Leukocyte elastase inhibitor	Immune response	SERPINB1		ILEU_HUMAN	43 kDa	19	5	9	0	34	0	11	34	17	0
		49	Transketolase	Metabolism	TKT		B4E022_HUMAN (+1)	63 kDa	17	10	8	6	28	8	13	22	19	0
		50	Plasminogen	Coagulation cascade	PLG		PLMN_HUMAN	91 kDa	6	15	11	28	0	0	25	9	8	9
		51	Prothrombin	Coagulation cascade	F2		THRB_HUMAN	70 kDa	5	21	10	23	0	7	13	18	0	11
		52	Vimentin	Cell motility, structure, and cytoskeleton organization	VIM		VIME_HUMAN (+1)	54 kDa	24	17	5	9	11	0	14	25	19	0
		53	Tubulin alpha-1B chain	Cell motility, structure, and cytoskeleton organization	TUBA1B		TBA1B_HUMAN	50 kDa	11	26	7	12	5	9	16	16	8	12
		54	Vitronectin	Matrix protein	VTN		VTNC_HUMAN	54 kDa	17	18	19	24	0	0	33	18	9	8
		55	Uromodulin	Secreted urine protein	UMOD		E9PEA4_HUMAN (+1)	74 kDa	0	18	40	32	0	0	0	16	10	0
		56	Heat shock protein HSP 90-alpha	Chaperon and stress response protein	HSP90AA2P		HS90A_HUMAN	85 kDa	0	44	0	10	0	12	18	21	0	11
		57	Azurocidin	Immune response. eleased from PMN secretory vesicles or primary granules, acts as a chemoattractant and activator of monocyte and macrophages.	AZU1		CAP7_HUMAN	27 kDa	0	0	17	0	19	0	12	40	14	0
		58	Alpha-1-microglobulin	Coagulation cascade	AMBP		AMBP_HUMAN	39 kDa	27	13	0	35	0	0	22	0	0	0
		59	Phosphoglycerate kinase 1	Merabolism	PGK2		PGK1_HUMAN	45 kDa	0	51	0	9	8	7	8	14	5	0
		60	Histone H2A type 2-A	Chromosome structure	H2AC18		H2A2A_HUMAN (+1)	14 kDa	17	0	10	9	21	0	11	15	14	0
		61	35 kDa inter-alpha-trypsin inhibitor heavy chain H4	Inflammation response. Serum protein. Produced in the liver.	ITIH4		B7ZKJ8_HUMAN (+1)	104 kDa	0	0	7	16	10	12	10	8	8	15
		62	Plasma retinol-binding protein	Serum protein. specific vitamin A carrier protein	RBP4		Q5VY30_HUMAN (+1)	23 kDa	27	0	0	41	0	0	20	8	0	0
		63	Vesicular integral-membrane protein VIP36	Secretory pathway	LMAN2		D6RBV2_HUMAN (+1)	37 kDa	0	23	0	36	0	0	17	14	0	0
		64	Mannan-binding lectin serine protease 2	Complement pathway protein	MASP2		MASP2_HUMAN	76 kDa	0	19	0	25	0	0	14	13	7	7
		65	Inter-alpha-trypsin inhibitor heavy chain H1	Inflammation response. Secreted serine protease. Present in serum	ITIH1		ITIH1_HUMAN	101 kDa	0	8	6	0	0	0	0	14	0	7
		66	Complement component C9	Complement pathway protein	C9		CO9_HUMAN	63 kDa	0	0	0	14	0	0	13	17	0	5
		67	Heat shock protein beta-1 (Endoplasmin)	Chaperon and stress response protein	HSP90B1		HSPB1_HUMAN	23 kDa	0	28	0	11	0	0	22	20	6	14
		68	Heat shock 70 kDa protein 1A	Chaperon and stress response protein	HSPA1A		HSP71_HUMAN	70 kDa	6	20	0	7	14	11	12	14	8	0
		69	Glucose-6-phosphate isomerase	Metbolism	GPI		G6PI_HUMAN	63 kDa	8	23	0	0	12	0	7	13	6	0
		70	Peptidyl-prolyl cis-trans isomerase A	Protein folding	PIN4		PPIA_HUMAN	18 kDa	10	23	0	13	15	9	23	19	0	7
		71	Glutathione S-transferase P	Metabolism			GSTP1_HUMAN	23 kDa	6	9	0	10	11	10	6	13	0	5
		72	Bactericidal permeability-increasing protein	Immune response. A neutrophil-derived protein	BPIFB6		BPI_HUMAN	54 kDa	10	0	0	0	8	0	0	17	13	0
		73	Polymeric immunoglobulin receptor	Immune response. Membrane protein.	IGHA1		PIGR_HUMAN	83 kDa	0	35	0	0	0	5	19	0	14	13
		74	Cytosolic non-specific dipeptidase	Tumor suppressor gene in pancreatic cancer, inhibiting pancreatic cell proliferation, cell migration, and inducing cell cycle arrest	CNDP2		CNDP2_HUMAN	53 kDa	0	42	0	12	0	0	8	0	0	0
		75	Plastin-2	Cell motility, structure, and cytoskeleton organization	PLS2		PLSL_HUMAN	70 kDa	15	0	0	0	20	0	0	12	10	0
		76	Inter-alpha-trypsin inhibitor heavy chain H2	Inflammation response	ITIH2		ITIH2_HUMAN (+1)	106 kDa	0	0	12	0	0	8	0	12	6	13
		77	Histidine-rich glycoprotein	Serum protein. It plasy a role in immunity, angiogensis, and coagulation.	HRG		HRG_HUMAN	60 kDa	9	17	0	6	0	7	0	0	9	0
		78	Apolipoprotein B-100	Serum protein. It plays a role in moving cholesterol around your body. Immune response	APOB		APOB_HUMAN	516 kDa	0	0	5	0	0	7	0	23	7	16
		79	Heat shock cognate 71 kDa protein	Chaperon and stress response protein	HSPA8		HSP7C_HUMAN	71 kDa	7	28	0	8	0	5	11	9	0	0
		80	Histone H3.3	Chromosome structure	H3Y1		H33_HUMAN (+1)	15 kDa	17	13	7	8	21	0	11	14	0	0
		81	Beta-2-microglobulin	Inflammation response.	B2M		B2MG_HUMAN	14 kDa	7	0	0	19	0	0	16	0	0	0
		82	Peroxiredoxin-2	Inflammation response.	PRDX2		PRDX2_HUMAN	22 kDa	8	0	0	0	0	25	0	5	0	0
		83	Elongation factor 1-alpha 1	Protein biosynthesis	EEF1A2		EF1A1_HUMAN (+1)	50 kDa	0	20	0	0	0	7	13	14	0	0
		84	Lysozyme C	Immune response. Antimicrobial protein.	LYZ		LYSC_HUMAN	17 kDa	0	0	8	0	22	0	0	16	0	0
		85	ATP synthase subunit beta, mitochondrial	Metabolism	ATP5F1E		ATPB_HUMAN	57 kDa	0	14	0	0	0	14	16	7	0	5
		86	Dehydrogenase/reductase SDR family member 2, mitochondrial	Metabolism	DHRS2		DHRS2_HUMAN	30 kDa	0	22	0	0	0	14	13	0	0	0
		87	Alpha-1B-glycoprotein	Serum protein. Unknown function.	A1BG		A1BG_HUMAN	54 kDa	8	0	0	9	0	8	0	0	5	7
		88	Profilin-1	Cell motility, structure, and cytoskeleton organization	PFN1		PROF1_HUMAN	15 kDa	0	0	0	16	19	0	9	0	0	0
		89	Ezrin	Cytoskeletal protein	EZR		EZRI_HUMAN	69 kDa	0	25	0	0	0	6	13	10	0	0
		90	15-hydroxyprostaglandin dehydrogenase [NAD(+)]	Metabolism	HPGD		PGDH_HUMAN	29 kDa	0	6	0	0	0	0	12	0	0	8
		91	Beta-2-glycoprotein 1	Immune response	APOH		APOH_HUMAN	38 kDa	7	0	0	0	0	10	0	0	5	10
		92	ATP synthase subunit alpha, mitochondrial	Metabolism	ATP5F1E		ATPA_HUMAN	60 kDa	0	14	0	0	0	14	11	0	0	0
		93	Fructose-bisphosphate aldolase A	Metabolism	ALDOA		ALDOA_HUMAN	39 kDa	0	7	6	0	13	8	0	12	0	0
		94	6-phosphogluconolactonase	Metabolism	H6PD		6PGL_HUMAN	28 kDa	0	10	0	12	0	0	8	0	0	0
		95	78 kDa glucose-regulated protein	Metabolism	HSPA5		GRP78_HUMAN	72 kDa	6	16	0	6	0	0	10	0	5	0
		96	Ig mu chain C region	Immune response	IGHM		IGHM_HUMAN	49 kDa	9	0	7	0	0	0	0	0	11	9
		97	Polyubiquitin-C	Innate immunity, DNA repair and kinase activity.	UBC		F5H265_HUMAN	17 kDa	8	8	0	0	9	0	0	0	0	0
		98	Kininogen-1	Coagulation pathway protein	KNG1		KNG1_HUMAN	72 kDa	0	9	0	8	0	0	0	0	0	8
		99	Annexin A11	Involved in cellular apoptotic processes	ANXA11		ANX11_HUMAN (+1)	54 kDa	0	7	0	0	0	8	0	5	0	0
		100	Annexin A6	Cytoskeletal and membrane organization, cholesterol homeostasis, memebrane trafficking, cell adhesion and signal tranduction	ANXA6		ANXA6_HUMAN (+1)	76 kDa	0	0	0	0	6	0	0	7	8	0
		101	Pigment epithelium-derived factor	Secreted protein present in serum. Promotes cell survival and proliferation, as well as its antiangiogenic, antitumor, and anti-metastatic properties	SERPINF1		PEDF_HUMAN	46 kDa	0	0	0	10	0	0	21	6	0	0
		102	Clusterin	Cell motility, structure, and cytoskeleton organization	CLU		CLUS_HUMAN	52 kDa	0	11	0	0	0	0	7	0	0	7
		103	Protein disulfide-isomerase	Metabolism	PDIA5		PDIA1_HUMAN	57 kDa	0	7	0	0	6	0	6	0	0	0
		104	Fatty acid synthase	Metabolism	FASN		FAS_HUMAN	273 kDa	0	6	0	0	0	0	5	0	0	6

## Sheet: Raw data
Human catheters proteomics only 1 day dwell time at least in 3 samples, Samples report created on 07/15/2022
Experiment: Human catheters proteomics only 1 day dwell time at least in 3 samples
	Peak List Generator: unknown
		Version: unknown
		Charge States Calculated: unknown
		Deisotoped: unknown
		Textual Annotation: unknown
	Database Set: 1 Database
		Database Name: the Uni_human_ database
			Version: unknown
			Taxonomy: All Entries
			Number of Proteins: 68997
		Does database contain common contaminants?: unknown
	Search Engine Set: 1 Search Engine
		Search Engine: Mascot
			Version: 2.5.1
			Samples: All Samples
			Fragment Tolerance: 0.60 Da (Monoisotopic)
			Parent Tolerance: 20 PPM (Monoisotopic)
			Fixed Modifications:
			Variable Modifications: +16 on M (Oxidation), +42 on Peptide N-Terminal (Acetyl), +57 on C (Carbamidomethyl)
			Database: the Uni_human_ database (unknown version, 68997 entries)
			Digestion Enzyme: stricttrypsin
			Max Missed Cleavages: 3
			Probability Model:
				20170616_Hultgren_gel_51_01.raw (F018248): LFDR Model, Classifier data: Bayes, Good (66%) m:60.9/s:18.0 m:33.9/s:2.05 m:NA m:52.8/s:20.1, Bad (34%) m:7.32/s:5.28 m:33.7/s:2.14 m:NA m:3.24/s:3.21 [all charge states]
				20170616_Hultgren_gel_52_01.raw (F018249): LFDR Model, Classifier data: Bayes, Good (71%) m:61.1/s:19.1 m:34.1/s:1.83 m:NA m:53.0/s:21.0, Bad (29%) m:6.99/s:4.87 m:33.8/s:2.03 m:NA m:3.06/s:3.10 [all charge states]
				20170616_Hultgren_gel_58_01.raw (F018255): LFDR Model, Classifier data: Bayes, Good (66%) m:58.4/s:17.3 m:33.8/s:2.14 m:NA m:50.6/s:18.8, Bad (34%) m:6.98/s:5.12 m:33.7/s:2.03 m:NA m:3.05/s:3.17 [all charge states]
				20170616_Hultgren_gel_74_01.raw (F018271): LFDR Model, Classifier data: Bayes, Good (61%) m:57.8/s:17.9 m:33.8/s:2.15 m:NA m:50.4/s:18.8, Bad (39%) m:6.89/s:4.69 m:33.9/s:1.93 m:NA m:3.01/s:3.17 [all charge states]
				20170616_Hultgren_gel_62_01.raw (F018259): LFDR Model, Classifier data: Bayes, Good (60%) m:59.8/s:17.2 m:34.0/s:1.98 m:NA m:51.3/s:19.0, Bad (40%) m:7.18/s:5.13 m:33.5/s:2.18 m:NA m:3.31/s:3.28 [all charge states]
				20170616_Hultgren_gel_63_01.raw (F018260): LFDR Model, Classifier data: Bayes, Good (65%) m:61.0/s:17.8 m:33.9/s:1.88 m:NA m:53.5/s:19.4, Bad (35%) m:7.02/s:5.35 m:34.0/s:1.71 m:NA m:3.10/s:3.21 [all charge states]
				20170616_Hultgren_gel_76_01.raw (F018273): LFDR Model, Classifier data: Bayes, Good (72%) m:61.0/s:17.7 m:34.0/s:2.01 m:NA m:53.2/s:19.3, Bad (28%) m:7.40/s:5.35 m:33.7/s:1.94 m:NA m:3.18/s:3.39 [all charge states]
				20170616_Hultgren_gel_77_01.raw (F018274): LFDR Model, Classifier data: Bayes, Good (73%) m:61.1/s:17.2 m:33.9/s:2.01 m:NA m:52.8/s:18.5, Bad (27%) m:7.55/s:5.53 m:33.9/s:1.82 m:NA m:3.35/s:3.45 [all charge states]
				20170616_Hultgren_gel_78_01.raw (F018275): LFDR Model, Classifier data: Bayes, Good (66%) m:61.8/s:16.9 m:33.8/s:2.17 m:NA m:53.8/s:18.5, Bad (34%) m:7.43/s:5.53 m:33.3/s:2.23 m:NA m:3.24/s:3.33 [all charge states]
				20170616_Hultgren_gel_79_01.raw (F018276): LFDR Model, Classifier data: Bayes, Good (66%) m:59.6/s:17.7 m:33.9/s:2.11 m:NA m:51.5/s:19.2, Bad (34%) m:7.05/s:4.50 m:33.6/s:2.05 m:NA m:2.87/s:2.77 [all charge states]
	Scaffold: Version: Scaffold_4.8.7
		Modification Metadata Set: 1541 modifications
			Source: C:\Program Files\Scaffold 4 Q+\Scaffold 4\parameters\unimod.xml
			Comment:
		Protein Grouping Strategy: Experiment-wide grouping with binary peptide-protein weights
		Peptide Thresholds: 6.0% minimum
		Protein Thresholds: 99.0% minimum and 5 peptides minimum
		Peptide FDR: 0.0% (Decoy)
		Protein FDR: 0.0% (Decoy)
		GO Annotation Source(s):
		Alternate ID Source(s):
							Total Spectrum Count	Total Spectrum Count	Total Spectrum Count	Total Spectrum Count	Total Spectrum Count	Total Spectrum Count	Total Spectrum Count	Total Spectrum Count	Total Spectrum Count	Total Spectrum Count
Human catheters proteomics only 1 day dwell time at least in 3 samples							Pt1	Pt2	Pt10	Pt11	Pt12	Pt13	Pt14	Pt27	Pt28	Pt29
#	Visible?	Starred?	Identified Proteins (104/230)	Accession Number	Alternate ID	Molecular Weight	Pt1	Pt2	Pt10	Pt11	Pt12	Pt13	Pt14	Pt27	Pt28	Pt29
1	TRUE	Empty	Serum albumin OS=Homo sapiens GN=ALB PE=1 SV=2	ALBU_HUMAN		69 kDa	515	294	496	112	348	361	248	329	531	561
2	TRUE	Empty	Fibrinogen beta chain OS=Homo sapiens GN=FGB PE=1 SV=2	FIBB_HUMAN		56 kDa	90	42	161	130	51	61	148	102	89	94
3	TRUE	Empty	Lactotransferrin OS=Homo sapiens GN=LTF PE=1 SV=6	TRFL_HUMAN		78 kDa	67	72	59	80	106	30	116	180	142	36
4	TRUE	Empty	Actin, cytoplasmic 2 OS=Homo sapiens GN=ACTG1 PE=1 SV=1	ACTG_HUMAN		42 kDa	131	90	82	62	146	55	80	112	75	46
5	TRUE	Empty	Hemoglobin subunit beta OS=Homo sapiens GN=HBB PE=1 SV=2	HBB_HUMAN		16 kDa	106	41	73	44	54	312	61	68	27	65
6	TRUE	Empty	Myeloperoxidase OS=Homo sapiens GN=MPO PE=1 SV=1	PERM_HUMAN		84 kDa	76	55	72	47	164	11	63	152	87	24
7	TRUE	Empty	Complement C3 OS=Homo sapiens GN=C3 PE=1 SV=2	CO3_HUMAN		187 kDa	80	63	86	49	56	61	62	89	112	88
8	TRUE	Empty	Serotransferrin OS=Homo sapiens GN=TF PE=1 SV=3	TRFE_HUMAN		77 kDa	52	42	63	12	26	54	60	55	127	199
9	TRUE	Empty	Hemoglobin subunit alpha OS=Homo sapiens GN=HBA1 PE=1 SV=2	HBA_HUMAN		15 kDa	115	37	52	51	64	176	63	42	24	54
10	TRUE	Empty	Fibrinogen gamma chain OS=Homo sapiens GN=FGG PE=2 SV=1	C9JC84_HUMAN (+2)		52 kDa	46	16	86	46	26	18	83	56	35	28
11	TRUE	Empty	Ig gamma-1 chain C region OS=Homo sapiens GN=IGHG1 PE=1 SV=1	IGHG1_HUMAN		36 kDa	109	26	47	15	52	38	29	8	53	53
12	TRUE	Empty	Fibrinogen alpha chain OS=Homo sapiens GN=FGA PE=1 SV=2	FIBA_HUMAN		95 kDa	21	25	127	52	10	12	94	31	17	21
13	TRUE	Empty	Ig gamma-2 chain C region OS=Homo sapiens GN=IGHG2 PE=1 SV=2	IGHG2_HUMAN		36 kDa	75	46	58	0	72	51	24	0	82	37
14	TRUE	Empty	Alpha-1-antitrypsin OS=Homo sapiens GN=SERPINA1 PE=1 SV=3	A1AT_HUMAN		47 kDa	33	34	34	22	29	61	38	32	45	41
15	TRUE	Empty	Protein S100-A9 OS=Homo sapiens GN=S100A9 PE=1 SV=1	S10A9_HUMAN		13 kDa	0	0	39	0	87	0	26	60	56	0
16	TRUE	Empty	Complement C4-B OS=Homo sapiens GN=C4B PE=1 SV=2	CO4B_HUMAN		193 kDa	33	39	31	68	18	31	21	51	24	36
17	TRUE	Empty	Haptoglobin OS=Homo sapiens GN=HP PE=1 SV=1	HPT_HUMAN		45 kDa	69	11	53	28	60	17	26	9	47	59
18	TRUE	Empty	Cathepsin G OS=Homo sapiens GN=CTSG PE=1 SV=2	CATG_HUMAN		29 kDa	43	18	27	38	56	13	30	65	28	11
19	TRUE	Empty	Histone H2B type 1-C/E/F/G/I OS=Homo sapiens GN=HIST1H2BC PE=1 SV=4	H2B1C_HUMAN (+6)		14 kDa	45	27	37	21	77	20	19	39	16	0
20	TRUE	Empty	Ig alpha-1 chain C region OS=Homo sapiens GN=IGHA1 PE=1 SV=2	IGHA1_HUMAN		38 kDa	42	36	30	15	29	32	42	0	42	29
21	TRUE	Empty	Ig kappa chain C region OS=Homo sapiens GN=IGKC PE=1 SV=1	IGKC_HUMAN		12 kDa	41	27	26	38	22	19	27	15	34	21
22	TRUE	Empty	Glyceraldehyde-3-phosphate dehydrogenase OS=Homo sapiens GN=GAPDH PE=1 SV=3	G3P_HUMAN		36 kDa	24	87	13	17	38	18	19	32	10	9
23	TRUE	Empty	Annexin A1 OS=Homo sapiens GN=ANXA1 PE=1 SV=2	ANXA1_HUMAN		39 kDa	31	15	24	23	24	19	24	53	23	23
24	TRUE	Empty	Alpha-enolase OS=Homo sapiens GN=ENO1 PE=1 SV=2	ENOA_HUMAN		47 kDa	26	53	10	15	37	10	28	35	31	9
25	TRUE	Empty	Alpha-2-macroglobulin OS=Homo sapiens GN=A2M PE=1 SV=3	A2MG_HUMAN		163 kDa	38	0	36	0	31	35	12	0	44	46
26	TRUE	Empty	Alpha-1-antichymotrypsin OS=Homo sapiens GN=SERPINA3 PE=1 SV=2	AACT_HUMAN (+1)		48 kDa	20	26	39	11	25	29	22	27	33	16
27	TRUE	Empty	Complement factor B OS=Homo sapiens GN=CFB PE=2 SV=1	B4E1Z4_HUMAN		141 kDa	16	34	7	85	7	10	30	29	9	16
28	TRUE	Empty	Histone H4 OS=Homo sapiens GN=HIST1H4A PE=1 SV=2	H4_HUMAN		11 kDa	23	24	18	13	48	19	23	38	22	9
29	TRUE	Empty	Fibronectin OS=Homo sapiens GN=FN1 PE=1 SV=4	FINC_HUMAN		263 kDa	46	21	26	19	5	10	23	42	20	20
30	TRUE	Empty	Ceruloplasmin OS=Homo sapiens GN=CP PE=1 SV=1	CERU_HUMAN		122 kDa	22	16	27	10	7	18	32	12	51	32
31	TRUE	Empty	Neutrophil elastase OS=Homo sapiens GN=ELANE PE=1 SV=1	ELNE_HUMAN		29 kDa	29	14	23	0	42	0	19	51	21	0
32	TRUE	Empty	Transthyretin OS=Homo sapiens GN=TTR PE=1 SV=1	TTHY_HUMAN		16 kDa	17	0	22	18	22	20	62	16	19	19
33	TRUE	Empty	Ig lambda-2 chain C regions OS=Homo sapiens GN=IGLC2 PE=1 SV=1	LAC2_HUMAN		11 kDa	31	14	24	17	38	23	17	0	27	17
34	TRUE	Empty	Myosin-9 OS=Homo sapiens GN=MYH9 PE=1 SV=4	MYH9_HUMAN		227 kDa	27	47	0	23	24	0	43	16	17	12
35	TRUE	Empty	Carbonic anhydrase 1 OS=Homo sapiens GN=CA1 PE=1 SV=2	CAH1_HUMAN		29 kDa	16	20	0	43	0	58	47	15	0	0
36	TRUE	Empty	Neutrophil gelatinase-associated lipocalin OS=Homo sapiens GN=LCN2 PE=2 SV=1	H9KV70_HUMAN (+1)		23 kDa	10	22	9	0	21	24	26	40	19	16
37	TRUE	Empty	Hemopexin OS=Homo sapiens GN=HPX PE=1 SV=2	HEMO_HUMAN		52 kDa	16	11	25	6	10	26	24	14	24	39
38	TRUE	Empty	Annexin A2 OS=Homo sapiens GN=ANXA2 PE=1 SV=2	ANXA2_HUMAN		39 kDa	9	37	8	10	0	51	12	29	0	19
39	TRUE	Empty	Gelsolin OS=Homo sapiens GN=GSN PE=1 SV=1	GELS_HUMAN		86 kDa	21	16	8	10	25	18	26	22	16	13
40	TRUE	Empty	Olfactomedin-4 OS=Homo sapiens GN=OLFM4 PE=1 SV=1	OLFM4_HUMAN		57 kDa	0	44	0	10	0	42	35	8	17	16
41	TRUE	Empty	Pyruvate kinase PKM OS=Homo sapiens GN=PKM PE=1 SV=4	KPYM_HUMAN		58 kDa	17	26	5	15	26	11	16	25	13	9
42	TRUE	Empty	Protein S100-A8 OS=Homo sapiens GN=S100A8 PE=1 SV=1	S10A8_HUMAN		11 kDa	9	0	24	0	61	9	5	30	15	0
43	TRUE	Empty	Vitronectin OS=Homo sapiens GN=VTN PE=1 SV=1	VTNC_HUMAN		54 kDa	17	18	19	24	0	0	33	18	9	8
44	TRUE	Empty	Tubulin beta-4B chain OS=Homo sapiens GN=TUBB4B PE=1 SV=1	TBB4B_HUMAN		50 kDa	12	33	7	12	7	7	26	15	12	14
45	TRUE	Empty	Vitamin D-binding protein OS=Homo sapiens GN=GC PE=1 SV=1	VTDB_HUMAN		53 kDa	13	7	19	0	9	15	8	12	26	31
46	TRUE	Empty	Uromodulin, secreted form OS=Homo sapiens GN=UMOD PE=2 SV=1	E9PEA4_HUMAN (+1)		74 kDa	0	18	40	32	0	0	0	16	10	0
47	TRUE	Empty	Annexin A3 OS=Homo sapiens GN=ANXA3 PE=1 SV=3	ANXA3_HUMAN		36 kDa	13	10	12	21	31	0	7	21	16	0
48	TRUE	Empty	Leukocyte elastase inhibitor OS=Homo sapiens GN=SERPINB1 PE=1 SV=1	ILEU_HUMAN		43 kDa	19	5	9	0	34	0	11	34	17	0
49	TRUE	Empty	Apolipoprotein A-I OS=Homo sapiens GN=APOA1 PE=1 SV=1	APOA1_HUMAN		31 kDa	7	0	20	0	19	32	0	14	15	27
50	TRUE	Empty	Antithrombin-III OS=Homo sapiens GN=SERPINC1 PE=1 SV=1	ANT3_HUMAN		53 kDa	14	7	15	13	7	8	17	12	22	21
51	TRUE	Empty	Transketolase OS=Homo sapiens GN=TKT PE=2 SV=1	B4E022_HUMAN (+1)		63 kDa	17	10	8	6	28	8	13	22	19	0
52	TRUE	Empty	Vimentin OS=Homo sapiens GN=VIM PE=1 SV=4	VIME_HUMAN (+1)		54 kDa	24	17	5	9	11	0	14	25	19	0
53	TRUE	Empty	Heat shock protein beta-1 OS=Homo sapiens GN=HSPB1 PE=1 SV=2	HSPB1_HUMAN		23 kDa	0	28	0	11	0	0	22	20	6	14
54	TRUE	Empty	Peptidyl-prolyl cis-trans isomerase A OS=Homo sapiens GN=PPIA PE=1 SV=2	PPIA_HUMAN		18 kDa	10	23	0	13	15	9	23	19	0	7
55	TRUE	Empty	Azurocidin OS=Homo sapiens GN=AZU1 PE=1 SV=3	CAP7_HUMAN		27 kDa	0	0	17	0	19	0	12	40	14	0
56	TRUE	Empty	Heat shock protein HSP 90-alpha OS=Homo sapiens GN=HSP90AA1 PE=1 SV=5	HS90A_HUMAN		85 kDa	0	44	0	10	0	12	18	21	0	11
57	TRUE	Empty	Plasma retinol-binding protein(1-182) OS=Homo sapiens GN=RBP4 PE=1 SV=1	Q5VY30_HUMAN (+1)		23 kDa	27	0	0	41	0	0	20	8	0	0
58	TRUE	Empty	Tubulin alpha-1B chain OS=Homo sapiens GN=TUBA1B PE=1 SV=1	TBA1B_HUMAN		50 kDa	11	26	7	12	5	9	16	16	8	12
59	TRUE	Empty	Histone H2A type 2-A OS=Homo sapiens GN=HIST2H2AA3 PE=1 SV=3	H2A2A_HUMAN (+1)		14 kDa	17	0	10	9	21	0	11	15	14	0
60	TRUE	Empty	Plasminogen OS=Homo sapiens GN=PLG PE=1 SV=2	PLMN_HUMAN		91 kDa	6	15	11	28	0	0	25	9	8	9
61	TRUE	Empty	Phosphoglycerate kinase 1 OS=Homo sapiens GN=PGK1 PE=1 SV=3	PGK1_HUMAN		45 kDa	0	51	0	9	8	7	8	14	5	0
62	TRUE	Empty	Prothrombin OS=Homo sapiens GN=F2 PE=1 SV=2	THRB_HUMAN		70 kDa	5	21	10	23	0	7	13	18	0	11
63	TRUE	Empty	Protein AMBP OS=Homo sapiens GN=AMBP PE=1 SV=1	AMBP_HUMAN		39 kDa	27	13	0	35	0	0	22	0	0	0
64	TRUE	Empty	Histone H3.3 OS=Homo sapiens GN=H3F3A PE=1 SV=2	H33_HUMAN (+1)		15 kDa	17	13	7	8	21	0	11	14	0	0
65	TRUE	Empty	Vesicular integral-membrane protein VIP36 OS=Homo sapiens GN=LMAN2 PE=2 SV=1	D6RBV2_HUMAN (+1)		37 kDa	0	23	0	36	0	0	17	14	0	0
66	TRUE	Empty	35 kDa inter-alpha-trypsin inhibitor heavy chain H4 OS=Homo sapiens GN=ITIH4 PE=2 SV=1	B7ZKJ8_HUMAN (+1)		104 kDa	0	0	7	16	10	12	10	8	8	15
67	TRUE	Empty	Mannan-binding lectin serine protease 2 OS=Homo sapiens GN=MASP2 PE=1 SV=4	MASP2_HUMAN		76 kDa	0	19	0	25	0	0	14	13	7	7
68	TRUE	Empty	Heat shock 70 kDa protein 1A/1B OS=Homo sapiens GN=HSPA1A PE=1 SV=5	HSP71_HUMAN		70 kDa	6	20	0	7	14	11	12	14	8	0
69	TRUE	Empty	Polymeric immunoglobulin receptor OS=Homo sapiens GN=PIGR PE=1 SV=4	PIGR_HUMAN		83 kDa	0	35	0	0	0	5	19	0	14	13
70	TRUE	Empty	Lysozyme C OS=Homo sapiens GN=LYZ PE=1 SV=1	LYSC_HUMAN		17 kDa	0	0	8	0	22	0	0	16	0	0
71	TRUE	Empty	Heat shock cognate 71 kDa protein OS=Homo sapiens GN=HSPA8 PE=1 SV=1	HSP7C_HUMAN		71 kDa	7	28	0	8	0	5	11	9	0	0
72	TRUE	Empty	Glucose-6-phosphate isomerase OS=Homo sapiens GN=GPI PE=1 SV=4	G6PI_HUMAN		63 kDa	8	23	0	0	12	0	7	13	6	0
73	TRUE	Empty	Glutathione S-transferase P OS=Homo sapiens GN=GSTP1 PE=1 SV=2	GSTP1_HUMAN		23 kDa	6	9	0	10	11	10	6	13	0	5
74	TRUE	Empty	Ezrin OS=Homo sapiens GN=EZR PE=1 SV=4	EZRI_HUMAN		69 kDa	0	25	0	0	0	6	13	10	0	0
75	TRUE	Empty	Complement component C9 OS=Homo sapiens GN=C9 PE=1 SV=2	CO9_HUMAN		63 kDa	0	0	0	14	0	0	13	17	0	5
76	TRUE	Empty	ATP synthase subunit beta, mitochondrial OS=Homo sapiens GN=ATP5B PE=1 SV=3	ATPB_HUMAN		57 kDa	0	14	0	0	0	14	16	7	0	5
77	TRUE	Empty	Bactericidal permeability-increasing protein OS=Homo sapiens GN=BPI PE=1 SV=4	BPI_HUMAN		54 kDa	10	0	0	0	8	0	0	17	13	0
78	TRUE	Empty	Elongation factor 1-alpha 1 OS=Homo sapiens GN=EEF1A1 PE=1 SV=1	EF1A1_HUMAN (+1)		50 kDa	0	20	0	0	0	7	13	14	0	0
79	TRUE	Empty	Histidine-rich glycoprotein OS=Homo sapiens GN=HRG PE=1 SV=1	HRG_HUMAN		60 kDa	9	17	0	6	0	7	0	0	9	0
80	TRUE	Empty	Plastin-2 OS=Homo sapiens GN=LCP1 PE=1 SV=6	PLSL_HUMAN		70 kDa	15	0	0	0	20	0	0	12	10	0
81	TRUE	Empty	Inter-alpha-trypsin inhibitor heavy chain H2 OS=Homo sapiens GN=ITIH2 PE=1 SV=2	ITIH2_HUMAN (+1)		106 kDa	0	0	12	0	0	8	0	12	6	13
82	TRUE	Empty	Cytosolic non-specific dipeptidase OS=Homo sapiens GN=CNDP2 PE=1 SV=2	CNDP2_HUMAN		53 kDa	0	42	0	12	0	0	8	0	0	0
83	TRUE	Empty	Profilin-1 OS=Homo sapiens GN=PFN1 PE=1 SV=2	PROF1_HUMAN		15 kDa	0	0	0	16	19	0	9	0	0	0
84	TRUE	Empty	Peroxiredoxin-2 OS=Homo sapiens GN=PRDX2 PE=1 SV=5	PRDX2_HUMAN		22 kDa	8	0	0	0	0	25	0	5	0	0
85	TRUE	Empty	Fructose-bisphosphate aldolase A OS=Homo sapiens GN=ALDOA PE=1 SV=2	ALDOA_HUMAN		39 kDa	0	7	6	0	13	8	0	12	0	0
86	TRUE	Empty	Dehydrogenase/reductase SDR family member 2, mitochondrial OS=Homo sapiens GN=DHRS2 PE=1 SV=4	DHRS2_HUMAN		30 kDa	0	22	0	0	0	14	13	0	0	0
87	TRUE	Empty	Apolipoprotein B-100 OS=Homo sapiens GN=APOB PE=1 SV=2	APOB_HUMAN		516 kDa	0	0	5	0	0	7	0	23	7	16
88	TRUE	Empty	Beta-2-microglobulin OS=Homo sapiens GN=B2M PE=1 SV=1	B2MG_HUMAN		14 kDa	7	0	0	19	0	0	16	0	0	0
89	TRUE	Empty	78 kDa glucose-regulated protein OS=Homo sapiens GN=HSPA5 PE=1 SV=2	GRP78_HUMAN		72 kDa	6	16	0	6	0	0	10	0	5	0
90	TRUE	Empty	Polyubiquitin-C (Fragment) OS=Homo sapiens GN=UBC PE=2 SV=1	F5H265_HUMAN		17 kDa	8	8	0	0	9	0	0	0	0	0
91	TRUE	Empty	Alpha-1B-glycoprotein OS=Homo sapiens GN=A1BG PE=1 SV=4	A1BG_HUMAN		54 kDa	8	0	0	9	0	8	0	0	5	7
92	TRUE	Empty	Ig mu chain C region OS=Homo sapiens GN=IGHM PE=1 SV=3	IGHM_HUMAN		49 kDa	9	0	7	0	0	0	0	0	11	9
93	TRUE	Empty	Inter-alpha-trypsin inhibitor heavy chain H1 OS=Homo sapiens GN=ITIH1 PE=1 SV=3	ITIH1_HUMAN		101 kDa	0	8	6	0	0	0	0	14	0	7
94	TRUE	Empty	Pigment epithelium-derived factor OS=Homo sapiens GN=SERPINF1 PE=1 SV=4	PEDF_HUMAN		46 kDa	0	0	0	10	0	0	21	6	0	0
95	TRUE	Empty	Beta-2-glycoprotein 1 OS=Homo sapiens GN=APOH PE=1 SV=3	APOH_HUMAN		38 kDa	7	0	0	0	0	10	0	0	5	10
96	TRUE	Empty	ATP synthase subunit alpha, mitochondrial OS=Homo sapiens GN=ATP5A1 PE=1 SV=1	ATPA_HUMAN		60 kDa	0	14	0	0	0	14	11	0	0	0
97	TRUE	Empty	Kininogen-1 OS=Homo sapiens GN=KNG1 PE=1 SV=2	KNG1_HUMAN		72 kDa	0	9	0	8	0	0	0	0	0	8
98	TRUE	Empty	Protein disulfide-isomerase OS=Homo sapiens GN=P4HB PE=1 SV=3	PDIA1_HUMAN		57 kDa	0	7	0	0	6	0	6	0	0	0
99	TRUE	Empty	Annexin A11 OS=Homo sapiens GN=ANXA11 PE=1 SV=1	ANX11_HUMAN (+1)		54 kDa	0	7	0	0	0	8	0	5	0	0
100	TRUE	Empty	Clusterin OS=Homo sapiens GN=CLU PE=1 SV=1	CLUS_HUMAN		52 kDa	0	11	0	0	0	0	7	0	0	7
101	TRUE	Empty	6-phosphogluconolactonase OS=Homo sapiens GN=PGLS PE=1 SV=2	6PGL_HUMAN		28 kDa	0	10	0	12	0	0	8	0	0	0
102	TRUE	Empty	15-hydroxyprostaglandin dehydrogenase [NAD(+)] OS=Homo sapiens GN=HPGD PE=1 SV=1	PGDH_HUMAN		29 kDa	0	6	0	0	0	0	12	0	0	8
103	TRUE	Empty	Annexin A6 OS=Homo sapiens GN=ANXA6 PE=1 SV=3	ANXA6_HUMAN (+1)		76 kDa	0	0	0	0	6	0	0	7	8	0
104	TRUE	Empty	Fatty acid synthase OS=Homo sapiens GN=FASN PE=1 SV=3	FAS_HUMAN		273 kDa	0	6	0	0	0	0	5	0	0	6
END OF FILE
