# Supplementary material for: Fibrinolytic-deficiencies predispose hosts to septicemia from a catheter-associated UTI
Source: Nat Commun. 2024 Mar 27;15:2704. doi: 10.1038/s41467-024-46974-6 (PMC10973455; doi:10.1038/s41467-024-46974-6)
Supplement: Supplementary file 7 — Source Data [file 41467_2024_46974_MOESM7_ESM.xlsx]

## Sheet: Fig. 1a
1hpi	3hpi	6hpi	9hpi	12hpi	1dpi	3 dpi	7dpi	14 dpi
10800	10000	240000	5200000	80000	1200000	280000	1960000	1560000
52000	8000	400000	100000	1360000	800000	9200000	1440000	920000
6000	80000	320000	600000	180000	1800000	15200000	1080000	4000000
2800	112000	680000	20000	800000	800000	360000	800000	3040000
3200	40000	12000	240000	1000000	5600000	1200000	10000000	1600000
20000	44000	16000	1400000	1880000	600000	480000	21200000	1360000
40000	1240000	52000	200000	4000000	8400000	400000	4000000	1560000
32000	40000	180000	1080000	1200000	10000000	4800000	600000	1240000
			1200000	1360000	13200000	4000000	1000000	116000
				11200000	12250000	8800000	1040000	1440000
				6400000	8750000	1040000	520000	22000000
					400000	12000000	1800000	2000000
					600000	10000000	28000000
							30000000
							37500000
8	8	8	9	11	13	13	15	12	n
Comparison	Significantly different (P < 0.05)?	P value summary	P value	One- or two-tailed P value?
1hpi vs 3hpi	No	ns	0.064	Two-tailed
1hpi vs 6hpi	Yes	*	0.0113	Two-tailed
1hpi vs 9hpi	Yes	***	0.0006	Two-tailed
1hpi vs 12 hpi	Yes	****	<0.0001	Two-tailed
1hpi vs 1 dpi	Yes	****	<0.0001	Two-tailed
1hpi vs 3 dpi	Yes	****	<0.0001	Two-tailed
1hpi vs 7dpi	Yes	****	<0.0001	Two-tailed
1hpi vs 14 dpi	Yes	****	<0.0001	Two-tailed

## Sheet: Fig. 1b
1hpi	3hpi	6hpi	9hpi	12hpi	1dpi	3 dpi	7dpi	14 dpi
10800	24000	20000	680000	60000	360000	800000	2480000	10800000
280000	16000	200000	480000	64000	800000	400000	9200000	1800000
8000	40000	800000	680000	160000	1600000	400000	6400000	8800000
14000	60000	60000	400000	800000	800000	800000	112000	1520000
7200	32000	100000	600000	600000	600000	4000000	5200000	2540000
68000	20000	4000		800000	1480000	5600000	7200000	1240000
40000	160000	52000		4000000	1720000	1320000	640000	68000000
40000	52000	92000		2800000	60000	1360000	2500000	3000000
					4000000	1280000	3100000
					600000	4000000	4300000
					625000	7500000
8	8	8	5	8	11	11	10	8	n
Comparison	Significantly different (P < 0.05)?	P value summary	P value	One- or two-tailed P value?
1hpi vs 3hpi	No	ns	0.4404	Two-tailed
1hpi vs 6hpi	No	ns	0.1848	Two-tailed
1hpi vs 9hpi	Yes	***	0.0008	Two-tailed
1hpi vs 12 hpi	Yes	**	0.0025	Two-tailed
1hpi vs 1 dpi	Yes	***	0.0001	Two-tailed
1hpi vs 3 dpi	Yes	****	<0.0001	Two-tailed
1hpi vs 7dpi	Yes	****	<0.0001	Two-tailed
1hpi vs 14 dpi	Yes	***	0.0002	Two-tailed

## Sheet: Fig. 1c
1hpi	3hpi	6hpi	9hpi	12hpi	1dpi	3 dpi	7dpi	14 dpi
40	40	40	40	40	120	40	40	320
40	120	40	40	40000	80	120	720	40
100	40	200000	40	40	40	40	680	1080
40	40	40	5200	40	440	40	40	560
100	40	40	320	1440000	400	120	760	40
40	40	40	80	228000	400	80	40	8400
280	280	40	40	116000	320	400000	120	600
40	40	40	40	80	80	1200	40	440
40	40	40	40	80	120	8800	160	480
40	40	80	40	112000	40	520	840	1400
				3200	200	320000	1000	8400
				56000	3600	80000	80	10000
				320000	1200000	250	40
				5200	600000	600	1600000
				2400	400000		3000
					600000
10	10	10	10	15	16	14	15	12	n
Comparison	Significantly different (P < 0.05)?	P value summary	P value	One- or two-tailed P value?
1hpi vs 3hpi	No	ns	0.9303	Two-tailed
1hpi vs 6hpi	No	ns	0.6517	Two-tailed
1hpi vs 9hpi	No	ns	0.8514	Two-tailed
1hpi vs 12 hpi	Yes	**	0.0035	Two-tailed
1hpi vs 1 dpi	Yes	**	0.0011	Two-tailed
1hpi vs 3 dpi	Yes	**	0.0056	Two-tailed
1hpi vs 7dpi	Yes	*	0.0266	Two-tailed
1hpi vs 14 dpi	Yes	***	0.0007	Two-tailed

## Sheet: Fig. 1d
1hpi	3hpi	6hpi	9hpi	12hpi	1dpi	3 dpi	7dpi	14 dpi
40	40	40	40	40	40	40	40	40
40	200	40	40	40	40	40	40	40
40	40	40	40	40	320	40	40	40
40	40	40	84000	40	40	40	40	40
40	40	40	600	3200	40	40	40	40
40	40	40	200	40	80	360	40	480
40	5600	40	40	520	40	2400	40	320
40	40	80	160	40	40	480	40	720
40	40	40	40	160	40	320	40	360
40	40	40	40	800	40	120	40	40
40	40	40	40	60000	3600	720	40	4400
40	40	760	40	124000	60000	640	40	320
50	40	40	40	9200	50	40	40
40	40	40	40	320	50	150	750
	40	40		8800	150		40
					100
14	15	15	14	15	16	14	15	12	n
Comparison	Significantly different (P < 0.05)?	P value summary	P value	One- or two-tailed P value?
1hpi vs 3hpi	No	ns	0.6073	Two-tailed
1hpi vs 6hpi	No	ns	0.6073	Two-tailed
1hpi vs 9hpi	No	ns	0.0978	Two-tailed
1hpi vs 12 hpi	Yes	**	0.0014	Two-tailed
1hpi vs 1 dpi	Yes	**	0.0085	Two-tailed
1hpi vs 3 dpi	Yes	**	0.0019	Two-tailed
1hpi vs 7dpi	No	ns	>0.9999	Two-tailed
1hpi vs 14 dpi	Yes	**	0.0092	Two-tailed

## Sheet: Fig. 1e
1hpi	3hpi	6hpi	9hpi	12hpi	1dpi	3 dpi	7dpi	14 dpi
40	40	40	40	40	40	40	40	40
40	40	40	40	40	40	40	40	40
40	40	40	40	40	40	40	40	40
40	40	40	600	40	40	40	40	40
40	40	40	40	2800	40	40	40	40
40	40	40	40	40	40	40	40	40
40	40	40	40	40	40	160	40	40
40	40	40	40	40	40	320	40	40
40	40	40	40	40	40	40	200	40
40	40	40	40	40	40	80	1080	40
40	40	40	40	200	40	240	40	200
40	40	40	280	40	40	40	120	120
40	40	40	40	40	50	50	50
40	40	50	520	120	50	100	100
				80	100
					150
14	14	14	14	15	16	14	14	12	n
Comparison	Significantly different (P < 0.05)?	P value summary	P value	One- or two-tailed P value?
1hpi vs 3hpi	No	ns	>0.9999	Two-tailed
1hpi vs 6hpi	No	ns	>0.9999	Two-tailed
1hpi vs 9hpi	No	ns	0.2222	Two-tailed
1hpi vs 12 hpi	No	ns	0.0996	Two-tailed
1hpi vs 1 dpi	No	ns	0.1029	Two-tailed
1hpi vs 3 dpi	Yes	*	0.0159	Two-tailed
1hpi vs 7dpi	Yes	*	0.0407	Two-tailed
1hpi vs 14 dpi	No	ns	0.2031	Two-tailed

## Sheet: Fig. 1f
N	1 hpc	1 hpi	3 hpc	3 hpi	6 hpc	6 hpi	9 hpc	9 hpi	12 hpc	12 hpi	1 dpc	1 dpi	3 dpc	3 dpi	7dpc	7 dpi	14 dpc	14 dpi
0.025	0.0393	0.03721	0.04559	0.05146	0.04084	0.03721	0.02131	0.04092	0.04693	0.0477	0.06077	0.0647	0.07633	0.1129	0.07074	0.06966	0.06713	0.06697
0.02	0.03402	0.04324	0.05739	0.03775	0.02447	0.04324	0.05592	0.06218	0.03819	0.05464	0.06672	0.04077	0.07272	0.07177	0.07041	0.09461	0.06583	0.09
0.025	0.03943	0.04433	0.04479	0.0305	0.05407	0.04433	0.06062	0.06812	0.05878	0.0662	0.06691	0.06387	0.06446	0.07665	0.06254	0.08049	0.106	0.1
	0.04718	0.04231	0.04173	0.06058	0.022	0.04231	0.04153	0.04535	0.0254	0.07132	0.04623	0.07079	0.06475	0.11196	0.0555	0.08282	0.06058	0.1
		0.05503	0.03375	0.04765	0.05102	0.05503		0.02224	0.043957	0.05186	0.047	0.05603	0.05889	0.0738	0.055	0.08336	0.04526	0.08
		0.04515		0.03617		0.04515		0.0697		0.05626	0.0485	0.09731		0.07354	0.0675	0.09829	0.06336	0.1
		0.04769		0.06088		0.04769		0.07398		0.04802	0.039	0.1055		0.11858	0.04658	0.04517	0.036	0.08
		0.03725		0.03619		0.03725				0.05067	0.044	0.072		0.075481		0.10079	0.055	0.08548
		0.02926		0.01814		0.02926				0.0525		0.0615		0.12758		0.08139		0.06148
		0.03796		0.03177		0.03796						0.0507		0.08603		0.07992		0.06599
												0.0557				0.0796		0.07982
												0.0612				0.07534		0.11429
												0.063				0.08044		0.1203
												0.112				0.1122		0.09903
																0.1205		0.06475
																		0.201
																		0.115
3	4	10	5	10	5	10	4	7	5	9	8	14	5	10	7	15	8	17	n
Comparison	Significantly different (P < 0.05)?	P value summary	P value	One- or two-tailed P value?
1 hpc vs. 1 hpi	No	ns	0.7333	Two-tailed
3 hpc vs. 3 hpi	No	ns	0.6787	Two-tailed
6 hpc vs. 6 hpi	No	ns	0.7679	Two-tailed
9 hpc vs. 9 hpi	No	ns	0.3152	Two-tailed
12 hpc vs. 12 hpi	Yes	*	0.042	Two-tailed
1 dpc vs. 1 dpi	Yes	*	0.0421	Two-tailed
3 dpc vs. 3 dpi	Yes	*	0.0127	Two-tailed
7dpc vs. 7 dpi	Yes	**	0.0011	Two-tailed
14 dpc vs. 14 dpi	Yes	**	0.0037	Two-tailed

## Sheet: Fig. 1h
	N				1 hpc				1 hpi				3 hpc				3 hpi				6 hpc				6 hpi				9 hpc				9 hpi				12 hpc				12 hpi				1 dpc				1 dpi
IL-1a	1	1	1		1.06096	1.24385	1.37259		0.62022	0.725483	0.539568		2.44718	1.68497	1.69822		0.430519	0.425596	0.553957		1.28398	2.09618	0.95532		0.458538	0.004922	0.530481		0.95532	1.58084	1.41575		0.658463	1.24574	1.08292	0.884513	1.47293	1.33283	0.73192		0.409315	0.512306	0.710337	0.999243	0.941689	1.03786	1.02575		0.649754
IL-1b	1	1	1		1.50441	1.63354	1.70844		0.432698	0.475952	0.458832		4.4414	2.50811	2.74075		0.439271	0.534477	0.488704		1.98016	3.7868	1.62047		0.419474	0.12319	0.691514		1.80077	1.38567	1.85973		1.09934	0.774874	0.874843	0.580998	1.67542	0.996655	0.98654		0.682069	1.86252	1.02177	1.16727	0.423882	1.24972	2.2391		3.50468
IL-2	1	1	1		1.77628	3.38814	3.96766		1.28841	1.36119	1.46361		9.07278	5.65229	10.2183		1.3558	1.53369	2.21833		5.18329	7.46361	3.08625		1.56873	1.43127	1.62264		3.07547	3.16173	3.74663		1.45013	1.68733	1.22911	1.21294	3.16173	2.90297	2.59569		0.598383	0.832884	1.49326	1.07278	1.20216	3.69272	2.19407		1.15903
IL-3	1	1	1		0.789873	0.501266	0.992405		0.41519	0.551899	0.440506		2.67848	1.5038	0.607595		0.106329	0.146835	0.607595		1.5443	2.05063	0.455696		0.167089	0.273418	0.146835		0.653165	1.3519	0.521519		0.840506	0.855696	0.41519	0.460759	0.759494	1.38228	0.222785		0.273418	0.131646	0.111392	0.4	0.374684	0.101266	0.881013		0.263291
IL-4	1	1	1		0.5	0.302273	0.214667		0.04321	0.027097	0.009739		0.69641	0.252	0.18806		0.077778	0.076203	0.066237		0.590435	0.56	0.60375		0.224	0.01781	0.004641		3.14286	5.35714	2.78571		4.21429	3.42857	2.35714	1.42857	3.57143	4.78571	1.64286		5.64286	1	3.92857	1.71429	1.85714	1.14286	5.78571		2.64286
IL-5	1	1	1		0.845943	1.11212	1.61896		0.709207	0.793072	0.714676		6.86053	4.66181	11.6536		1.93254	4.89335	5.3619		3.77575	5.86691	7.95442		3.80492	0.02917	4.52689		5.02279	24.68	3.50046		1.96901	15.435	1.87603	11.245	20.79	2.87876	14.03		0.694622	5.76	1.39107	7.25	1.06108	3.955	1.45488		0.344576
IL-6	1	1	1		2.11864	1.99846	2.70262		5.40832	4.95223	5.13405		6.41756	6.07088	9.85054		6.15562	8.08012	5.09707		9.60863	8.69491	13.188		11.9384	8.34052	10.0801		10.3405	10.2789	7.2527		4.33898	19.5393	15.7226	8.23267	7.20801	4.71803	8.14484		25.1849	21.5223	27.6995	10.775	6.94453	1.22188	5.29276		35.8629
IL-9	1	1	1		0.666794	0.866888	1.04968		0.283182	0.633005	0.453705		2.28633	1.56394	1.36925		0.126124	0.255784	0.431505		1.0963	1.8945	0.754186		0.15203	0.177085	0.191274		1.00686	1.79207	1.25975		0.598364	8.9046	1.17389	0.68925	1.14943	1.06396	0.986962		0.198176	0.267672	0.341387	0.391793	0.483531	1.66164	0.747625		0.246666
IL-10	1	1	1		1.16744	0.880505	1.29009		0.463854	0.486898	0.472775		3.06449	1.7008	1.05594		0.335254	0.435607	0.502881		1.29864	2.44638	0.983497		0.403271	0.036053	0.430032		0.69095	1.66735	1.01654		0.708419	1.1299	0.844081	1.00799	1.0184	1.29679	0.818064		0.211485	0.372793	0.488757	0.729604	0.671994	0.337112	0.901319		0.524438
IL-12 (p40)	1	1	1		1.85439	0.722056	1.09979		1.39615	1.60171	1.51263		2.89079	1.9469	1.99486		1.0227	1.55032	1.35161		1.5863	2.83426	3.12291		1.53233	0.042827	0.373876		1.87238	2.72891	2.09764		1.3773	1.54861	1.24711	1.27366	3.53919	2.22784	1.6985		0.67152	2.35203	1.35246	1.55889	1.62313	0.57045	1.38758		1.90921
IL-12(p70)	1	1	1		1.10013	0.712561	1.32052		0.635449	0.73603	0.619356		3.7262	2.85673	1.41417		0.469155	0.523692	0.714573		1.69602	3.05811	2.04828		0.772687	0.07152	0.655342		0.921323	2.01498	1.23536		0.792132	1.54493	1.15691	1.12204	0.973849	1.75972	0.803532		0.439204	0.692892	1.34399	0.834153	0.876173	0.23916	1.29705		1.38377
IL-13	1	1	1		0.982441	1.44111	1.34228		0.318194	0.242556	0.27348		3.86223	1.88336	1.76966		0.237758	0.281786	0.361214		1.55367	2.55321	1.04485		0.248523	0.072936	0.27348		0.986675	1.45755	1.42881		0.651346	0.710453	0.439149	0.562846	1.51489	1.59645	0.761576		0.196674	0.235339	0.334523	0.427779	0.642516	0.547243	0.949501		0.373914
IL-17	1	1	1		0.982906	1.23362	1.07692		1.35897	1.09402	1.78632		1.66097	1.47578	1.35613		1.52991	1.45869	1.52991		1.67237	2.34758	1.45584		1.66382	0.08547	1.52707		1.21083	1.4302	1.30199		1.31624	1.59544	1.45584	1.06268	1.33618	1.88889	0.831909		0.646724	1.35613	1.30484	1.25071	1.01989	0.501425	1.33048		2.65527
Eotaxin	1	1	1		0.601448	0.672618	0.61862		0.369776	0.395181	0.347576		1.31714	0.827394	0.980623		0.399194	0.397862	0.480032		0.804456	1.12555	0.645262		0.409124	0.302477	0.397187		0.5881	0.705248	0.671674		0.382276	0.395847	0.653495	0.413709	0.694176	0.761174	0.438019		0.223328	0.280308	0.257807	0.378826	0.496403	0.325923	0.587584		0.340207
G-CSF	1	1	1		0.455085	0.386785	0.487751		0.482554	0.504083	0.435783		1.20787	0.896808	1.2101		0.720861	0.959911	0.49369		0.904974	1.21307	2.02821		0.96288	0.146251	1.2435		1.44172	1.78619	1.22717		0.79807	1.45286	2.02821	0.720861	2.00891	2.56125	1.97624		14.0728	6.20193	13.9087	7.13957	2.49517	1.73794	1.72829		51.1641
GM-CSF	1	1	1		0.886482	1.0012	1.21701		1.11726	1.55796	1.46865		1.16459	1.17877	1.56492		1.0472	1.0234	1.14614		1.60931	1.3574	0.969916		1.10897	1.01885	1.18091		0.989972	1.00575	0.780318		0.693141	0.471988	0.521728	0.607835	0.825779	1.10469	0.825779		0.366092	0.488835	0.634309	0.639925	0.714801	1.26006	0.765076		0.488835
IFNg	1	1	1		1.11949	1.04833	1.30961		0.51726	0.75624	0.645778		3.02496	1.88423	1.63038		0.536378	0.546999	0.656399		1.42114	2.05948	1.36484		0.500266	0.245353	0.575677		0.761551	1.6718	1.20552		0.739246	0.808285	0.563994	0.716941	1.22995	1.58683	0.742432		0.368561	0.406798	0.533192	0.544875	0.668083	0.591609	0.914498		0.550186
KC	1	1	1		1.71892	1.88757	1.96324		3.79027	3.81622	3.28		3.78378	2.70486	4.94703		6.60324	4.72	4.16216		8.70054	5.62811	15.4465		13.7189	0.259459	17.9978		7.02919	11.7232	8.32432		8.29189	11.9481	13.1892	6.20108	11.0422	7.58054	16.1686		19.9135	18.4108	58.573	16.9557	4.55351	1.50919	3.47676		32.3568
MCP-1	1	1	1		1.24145	1.6062	1.13643		1.2649	1.30655	1.08235		2.55675	1.99913	2.10677		3.4387	2.37438	2.3707		2.98399	2.76171	3.93962		2.3525	2.87477	2.70675		3.10248	4.24171	2.5179		2.25693	3.89779	2.86689	2.0301	2.89717	2.24573	2.93743		1.88116	1.50748	5.52376	2.65126	1.99527	1.12173	1.99913		2.82629
MIP-1a	1	1	1		0.756711	0.92953	1.14262		1.03356	1.79027	1.28188		3.74497	2.33222	3.24497		1.44631	0.941275	1.52852		1.2953	2.8708	2.20638		0.731544	0.219799	1.34732		1.86745	2.05201	1.82886		0.481544	0.979866	1.11913	0.714765	1.99832	1.91107	1.42785		0.800336	0.909396	6.02181	1.81376	0.575503	2.13255	0.60906		3.99329
MIP-1b	1	1	1		0.836257	0.840104	0.968202		0.673532	0.541134	0.526649		2.39855	1.37468	1.31583		0.497001	0.691864	0.903927		1.06982	1.78251	1.34005		0.611746	0.018558	0.711554		1.07729	1.14315	1.02139		0.606767	0.688695	0.536381	0.48478	1.42899	1.09041	0.764965		0.356229	0.517144	0.771302	0.672853	0.683037	0.473464	0.752518		0.737581
RANTES	1	1	1		0.436241	0.485894	0.528132		0.247945	0.302757	0.266		1.00951	0.720941	0.84314		0.210543	0.234403	0.293729		0.529099	0.915686	0.467193		0.2473	0.003869	0.234725		0.558117	0.718685	0.645172		0.194422	0.891827	0.624537	0.322102	0.845397	0.501693	0.378204		0.181525	0.43753	0.338868	0.71675	0.262454	0.988232	0.296953		0.243431
TNF-a	1	1	1		1.35196	1.01255	1.22397		0.712317	0.78773	0.754979		2.49165	1.563	1.22652		0.554884	0.679755	0.749976		1.34686	1.68966	1.04049		0.747428	0.110901	0.587258		1.005	1.3546	1.04814		0.888532	0.949221	0.679755	0.702312	1.14743	1.47532	0.921378		0.403681	0.592261	0.530061	0.672204	0.797735	0.411137	0.98471		0.672204
n	3				3				3				3				3				3				3				3				4				3				4				3				4
[truncated: 24 more columns]

## Sheet: Fig. 1i
	1h	1h	3h	3h	6h	6h	9h	9h	12h	12h	24h	24h	3d	3d	7d	7d	14d	14d		1h	1h	3h	3h	6h	6h	9h	9h	12h	12h	24h	24h	3d	3d	7d	7d	14d	14d		1h	1h	3h	3h	6h	6h	9h	9h	12h	12h	24h
1	2.11864	5.40832	6.41756	6.15562	9.60863	11.9384	10.3405	4.33898	7.20801	25.1849	6.94453	35.8629	19.9122	26.9276	2.97381	11.4946	1.89522	12.4284	1	1.27027	2.74324	3.34797	3.19595	4.44932	4.18919	3.46284	3.14189	1.2973	5.28378	4.33446	9.55068	2.50676	3.38514	2.06419	3.41554	2.33108	2.14865	1	3.21022	1.74526	3.18137	5.3751	5.5202	3.08409	3.34295	1.49299	2.62984	1.97857	3.69909
1	1.99846	4.95223	6.07088	8.08012	8.69491	8.34052	10.2789	19.5393	4.71803	21.5223	1.22188	99.2635	13.9723	39.2435	1.43606	11.9661	6.89522	24.3251	1	2.08108	3.96622	2.58784	4.69595	2.19595	5.85135	4.81419	3.98986	3.39189	10.8378	3.72635	17.4797	1.72297	0.986486	2.74662	1.06081	5.46284	5.60811	1	2.92498	2.38417	3.66694	2.49547	1.75433	2.13932	3.74361	2.50371	3.69992	3.32399	2.97692
1	2.70262	5.13405	9.85054	5.09707	13.188	10.0801	7.2527	15.7226	8.14484	27.6995	5.29276	104.311	3.37905	54.6487	4.20801	6.48998	4.23575	9.00462	1		4.25338		2.89527		6.25	3.68581	4.64865	3.81081	14.0135	3.75338	23.3514	3.01014	3.18919	1.90541	2.08784	3.33446	8.98986	1	3.21682	2.20528	4.02721	1.9258	3.85655	3.11129	3.66447	2.72218	4.66777	2.97032	3.71641
								8.23267		10.775		51.8367		24.0354		15.3821		22.2604									9.80405		5.61486		12.3784		3.78716		1.08108		11.9088									2.4798		2.41962
n	3	3	3	3	3	3	3	4	3	4	3	4	3	4	3	4	3	4		2	3	2	3	2	3	3	4	3	4	3	4	3	4	3	4	3	4		3	3	3	3	3	3	3	4	3	4	3
[truncated: 7 more columns]

## Sheet: Fig. 1j
IL1a - NC	IL1a - C	IL1b - NC	IL1b - C	TNFa - NC	TNFa - C	IL6 - NC	IL6 - C
4.47	1019.59	13.25	147.1	51.89	154.77	74.79	3121.02
3.15	260.46	6.83	226.44	105.01	575.41	46.51	3444.4
3.15	1882.36	11.42	1147.08	5.74	426.76	156.84	1717.95
3.15	707.93	6.83	91.28	5.74	448.31	62.3	1120.42
3.15	798.92	8.67	648.05	37.64	226	72.29	1497.02
3.15	872.85	17.81	62.78	142.55	305.83	153.48	835.48
3.15	2685.39	17.81	272.15	5.74	190.79	47.34	1111.33
	699.62		125.87		271.96		1874.02
	589.18		6417.35		1245.51		12112.2
	582.43		2117.34		426.76		3247.61
1	4	1	4	1	4	1	4	n
Comparison	Significantly different (P < 0.05)?	P value summary	P value	One- or two-tailed P value?
IL1a NC vs IL1a C	Yes	***	0.0001	Two-tailed
IL1b NC vs IL1b C	Yes	***	0.0001	Two-tailed
TNFa NC vs TNFa C	Yes	***	0.0001	Two-tailed
IL-6 NC vs IL6 C	Yes	***	0.0001	Two-tailed
TNF a C vs IL1a C	Yes	**	0.0048	Two-tailed
IL1a C vs IL-6 C	Yes	**	0.0052	Two-tailed
TNFa C vs IL-6 C	Yes	****	<0.0001	Two-tailed
IL1b C vs IL-6 C	Yes	*	0.0147	Two-tailed
IL1a C vs IL-6 C	Yes	**	0.0052	Two-tailed

## Sheet: Fig. 2a - Mouse
Mouse catheter proteins at least 3 samples have the protein 071922, Samples report created on 07/19/2022
Experiment: Mouse catheter proteins at least 3 samples have the protein 071922
	Peak List Generator: unknown
		Version: unknown
		Charge States Calculated: unknown
		Deisotoped: unknown
		Textual Annotation: unknown
	Database Set: 1 Database
		Database Name: the Uniprot_Mouse_20160418 database
			Version: unknown
			Taxonomy: All Entries
			Number of Proteins: 24771
		Does database contain common contaminants?: unknown
	Search Engine Set: 1 Search Engine
		Search Engine: Mascot
			Version: 2.5.1
			Samples: All Samples
			Fragment Tolerance: 0.60 Da (Monoisotopic)
			Parent Tolerance: 20 PPM (Monoisotopic)
			Fixed Modifications: +57 on C (Carbamidomethyl)
			Variable Modifications: +16 on M (Oxidation), +42 on Peptide N-Terminal (Acetyl)
			Database: the Uniprot_Mouse_20160418 database (unknown version, 24771 entries)
			Digestion Enzyme: stricttrypsin
			Max Missed Cleavages: 3
			Probability Model:
				20180518_rf_1637_Hultgren_01_32gel_1hC (F019274): LFDR Model, Classifier data: Bayes, Good (69%) m:10.1/s:19.1 m:40.0/s:19.0 m:NA m:NA m:32.4/s:19.8, Bad (31%) m:-23.2/s:5.52 m:6.81/s:5.30 m:NA m:NA m:3.24/s:3.24 [all charge states]
				20180518_rf_1637_Hultgren_02_32gel_1hCl (F019275): LFDR Model, Classifier data: Bayes, Good (77%) m:9.57/s:19.2 m:39.6/s:19.1 m:NA m:NA m:32.0/s:19.7, Bad (23%) m:-22.7/s:5.75 m:7.35/s:5.55 m:NA m:NA m:3.43/s:3.26 [all charge states]
				20180518_rf_1637_Hultgren_03_32gel_3hC (F019276): LFDR Model, Classifier data: Bayes, Good (76%) m:9.76/s:18.9 m:39.8/s:18.8 m:NA m:NA m:32.4/s:19.5, Bad (24%) m:-22.8/s:5.54 m:7.12/s:5.43 m:NA m:NA m:3.42/s:3.16 [all charge states]
				20180518_rf_1637_Hultgren_04_32gel_3hCl (F019277): LFDR Model, Classifier data: Bayes, Good (71%) m:10.4/s:19.4 m:40.3/s:19.2 m:NA m:NA m:33.1/s:20.1, Bad (29%) m:-23.3/s:5.46 m:6.72/s:5.31 m:NA m:NA m:3.27/s:3.20 [all charge states]
				20180518_rf_1637_Hultgren_05_32gel_6hC (F019278): LFDR Model, Classifier data: Bayes, Good (73%) m:8.17/s:18.1 m:38.1/s:18.0 m:NA m:NA m:30.9/s:18.5, Bad (27%) m:-23.1/s:5.18 m:6.70/s:5.05 m:NA m:NA m:3.30/s:3.06 [all charge states]
				20180518_rf_1637_Hultgren_06_32gel_6hCl (F019279): LFDR Model, Classifier data: Bayes, Good (77%) m:8.60/s:19.5 m:38.7/s:19.5 m:NA m:NA m:31.5/s:19.9, Bad (23%) m:-23.7/s:5.30 m:6.21/s:5.10 m:NA m:NA m:3.04/s:3.01 [all charge states]
				20180518_rf_1637_Hultgren_07_32gel_9hC_1 (F019280): LFDR Model, Classifier data: Bayes, Good (63%) m:10.1/s:19.0 m:40.0/s:18.8 m:NA m:NA m:32.7/s:19.8, Bad (37%) m:-23.3/s:5.03 m:6.33/s:5.01 m:NA m:NA m:3.18/s:2.98 [all charge states]
				20180519_rf_1637_Hultgren_08_32gel_9hC_2 (F019281): LFDR Model, Classifier data: Bayes, Good (59%) m:10.1/s:17.5 m:39.9/s:17.3 m:NA m:NA m:32.8/s:18.4, Bad (41%) m:-23.3/s:4.60 m:6.01/s:4.76 m:NA m:NA m:2.80/s:2.70 [all charge states]
				20180519_rf_1637_Hultgren_10_32gel_12hC (F019283): LFDR Model, Classifier data: Bayes, Good (62%) m:9.95/s:18.1 m:39.9/s:17.9 m:NA m:NA m:33.1/s:18.8, Bad (38%) m:-23.6/s:4.84 m:6.01/s:4.83 m:NA m:NA m:3.06/s:2.95 [all charge states]
				20180519_rf_1637_Hultgren_11_32gel_12hCl (F019284): LFDR Model, Classifier data: Bayes, Good (71%) m:8.03/s:17.3 m:38.0/s:17.2 m:NA m:NA m:30.8/s:18.3, Bad (29%) m:-23.0/s:5.27 m:6.90/s:5.11 m:NA m:NA m:3.34/s:3.10 [all charge states]
				20180520_rf_1637_Hultgren_13_32gel_24hC_2 (F019286): LFDR Model, Classifier data: Bayes, Good (71%) m:8.73/s:17.7 m:38.6/s:17.6 m:NA m:NA m:31.5/s:18.5, Bad (29%) m:-23.1/s:5.19 m:6.62/s:5.16 m:NA m:NA m:3.22/s:3.19 [all charge states]
				20180520_rf_1637_Hultgren_14_32gel_24hCl_1 (F019287): LFDR Model, Classifier data: Bayes, Good (64%) m:9.41/s:18.3 m:39.3/s:18.1 m:NA m:NA m:32.6/s:19.2, Bad (36%) m:-23.3/s:5.17 m:6.24/s:5.09 m:NA m:NA m:3.13/s:3.10 [all charge states]
				20180520_rf_1637_Hultgren_16_32gel_3dC (F019289): LFDR Model, Classifier data: Bayes, Good (61%) m:9.14/s:16.1 m:39.2/s:16.1 m:NA m:NA m:31.7/s:17.2, Bad (39%) m:-22.6/s:5.33 m:7.28/s:5.28 m:NA m:NA m:3.40/s:3.21 [all charge states]
				20180520_rf_1637_Hultgren_17_32gel_3dCl (F019290): LFDR Model, Classifier data: Bayes, Good (75%) m:10.1/s:17.9 m:40.1/s:17.8 m:NA m:NA m:32.7/s:18.7, Bad (25%) m:-22.4/s:5.55 m:7.51/s:5.44 m:NA m:NA m:3.45/s:3.31 [all charge states]
				20180520_rf_1637_Hultgren_18_32gel_7dC (F019291): LFDR Model, Classifier data: Bayes, Good (69%) m:8.22/s:16.1 m:38.3/s:16.1 m:NA m:NA m:30.6/s:17.0, Bad (31%) m:-22.4/s:5.56 m:7.60/s:5.58 m:NA m:NA m:3.50/s:3.45 [all charge states]
				20180520_rf_1637_Hultgren_19_32gel_7dCl (F019292): LFDR Model, Classifier data: Bayes, Good (75%) m:9.20/s:19.1 m:39.2/s:19.0 m:NA m:NA m:32.0/s:19.5, Bad (25%) m:-23.3/s:5.35 m:6.51/s:5.34 m:NA m:NA m:3.12/s:3.16 [all charge states]
				20180520_rf_1637_Hultgren_20_32gel_14dC (F019293): LFDR Model, Classifier data: Bayes, Good (76%) m:7.69/s:18.3 m:37.8/s:18.2 m:NA m:NA m:30.8/s:18.9, Bad (24%) m:-23.3/s:5.25 m:6.62/s:5.21 m:NA m:NA m:3.21/s:3.09 [all charge states]
				20180520_rf_1637_Hultgren_21_32gel_14dCl (F019294): LFDR Model, Classifier data: Bayes, Good (76%) m:8.12/s:17.8 m:38.2/s:17.7 m:NA m:NA m:30.9/s:18.3, Bad (24%) m:-23.1/s:5.55 m:6.90/s:5.37 m:NA m:NA m:3.38/s:3.33 [all charge states]
	Scaffold: Version: Scaffold_4.8.7
		Modification Metadata Set: 2334 modifications
			Source: C:\Program Files\Scaffold 4\parameters\unimod.xml
			Comment:
		Protein Grouping Strategy: Experiment-wide grouping with binary peptide-protein weights
		Peptide Thresholds: 5.0% minimum
		Protein Thresholds: 99.0% minimum and 5 peptides minimum
		Peptide FDR: 0.1% (Decoy)
		Protein FDR: 0.3% (Decoy)
		GO Annotation Source(s):
		Alternate ID Source(s): FASTA:UniProt/Swiss-Prot (UniProtKB old)
									Total Spectrum Count	Total Spectrum Count	Total Spectrum Count	Total Spectrum Count	Total Spectrum Count	Total Spectrum Count	Total Spectrum Count	Total Spectrum Count	Total Spectrum Count	Total Spectrum Count	Total Spectrum Count	Total Spectrum Count	Total Spectrum Count	Total Spectrum Count	Total Spectrum Count	Total Spectrum Count	Total Spectrum Count	Total Spectrum Count
Mouse catheter proteins at least 3 samples have the protein 071922									01. 1hC	02. 1hCl	03. 3hC	04. 3hCl	05. 6hC	06. 6hCI	07. 9hC	08. 9hCI	9. 12hC	10. 12hCl	11. 1dC	12.1dCI	13. 3dC	14. 3dCl	15. 7dC	16. 7dCl	17. 14dC	18. 14dCl
#	Visible?	Starred?	Identified Proteins (233/399)	Accession Number	Alternate ID	Molecular Weight	Protein Grouping Ambiguity	Taxonomy	01. 1hC	02. 1hCl	03. 3hC	04. 3hCl	05. 6hC	06. 6hCI	07. 9hC	08. 9hCI	9. 12hC	10. 12hCl	11.1dC	12.1dCI	13. 3dC	14. 3dCl	15. 7dC	16. 7dCl	17. 14dC	18. 14dCl
1	TRUE	Empty	Serum albumin [OS=Mus musculus]	P07724		69 kDa		unknown	353	267	403	510	286	478	632	457	605	304	435	520	250	188	265	415	272	230
2	TRUE	Empty	Serotransferrin [OS=Mus musculus]	Q921I1		77 kDa		unknown	232	204	244	336	165	228	308	254	251	166	262	269	168	172	167	189	141	124
3	TRUE	Empty	Major urinary protein 6 [OS=Mus musculus]	P02762		21 kDa	TRUE	unknown	230	132	188	216	155	164	332	212	252	212	215	272	275	118	162	232	86	73
4	TRUE	Empty	Glutathione S-transferase Mu 1 [OS=Mus musculus]	P10649		26 kDa	TRUE	unknown	314	344	327	305	465	279	209	96	116	213	204	96	52	96	79	111	57	47
5	TRUE	Empty	Complement C3 [OS=Mus musculus]	P01027-1		186 kDa		unknown	84	91	143	170	91	126	179	146	163	90	158	233	125	182	105	148	142	118
6	TRUE	Empty	Actin, cytoplasmic 2 [OS=Mus musculus]	P63260		42 kDa	TRUE	unknown	121	108	118	120	137	102	97	33	76	78	90	69	35	105	82	187	136	167
7	TRUE	Empty	Hemoglobin subunit beta-1 [OS=Mus musculus]	P02088		16 kDa	TRUE	unknown	253	181	84	198	45	12	169	51	47	25	61	99	42	74	27	27	23	21
8	TRUE	Empty	Hemoglobin subunit alpha [OS=Mus musculus]	P01942		15 kDa	TRUE	unknown	288	135	73	147	42	26	146	56	35	35	61	104	62	55	28	26	16	23
9	TRUE	Empty	Alpha-1-antitrypsin 1-2 [OS=Mus musculus]	P22599		46 kDa	TRUE	unknown	69	53	78	93	57	78	120	90	74	39	71	106	34	42	44	53	53	43
10	TRUE	Empty	alpha-2-macroglobulin [OS=Mus musculus]	Q61838		166 kDa		unknown	43	46	58	59	33	55	73	56	82	56	72	109	74	80	59	77	68	62
11	TRUE	Empty	Myosin-9 [OS=Mus musculus]	Q8VDD5		226 kDa	TRUE	unknown	34	87	74	56	88	69	18	0	19	67	50	28	18	94	56	137	97	90
12	TRUE	Empty	Heat shock protein HSP 90-beta [OS=Mus musculus]	P11499		83 kDa	TRUE	unknown	75	84	94	76	104	72	48	12	25	47	65	30	19	62	59	70	56	41
13	TRUE	Empty	Pyruvate kinase PKM [OS=Mus musculus]	P52480		58 kDa	TRUE	unknown	67	89	78	68	95	63	49	18	30	66	54	35	26	60	48	58	57	61
14	TRUE	Empty	Fibrinogen beta chain [OS=Mus musculus]	Q8K0E8		55 kDa		unknown	14	29	39	85	28	52	38	42	44	37	57	100	36	86	37	101	88	98
15	TRUE	Empty	Murinoglobulin-1 [OS=Mus musculus]	P28665		165 kDa	TRUE	unknown	35	42	69	85	39	61	81	37	86	38	80	128	36	50	25	36	21	8
16	TRUE	Empty	Glutathione S-transferase A4 [OS=Mus musculus]	P24472		26 kDa	TRUE	unknown	69	67	54	82	184	51	44	26	29	44	39	34	23	24	39	38	40	32
17	TRUE	Empty	Hemopexin [OS=Mus musculus]	Q91X72		51 kDa		unknown	34	28	51	54	27	37	73	48	49	29	58	70	32	54	33	62	47	42
18	TRUE	Empty	glyceraldehyde-3-phosphate dehydrogenase [OS=Mus musculus]	P16858		36 kDa		unknown	40	60	50	45	83	33	34	13	21	29	30	16	14	57	39	86	77	70
19	TRUE	Empty	Alpha1-antichymotrypsin	P07759		47 kDa	TRUE	unknown	52	38	60	49	30	56	57	52	50	37	49	63	28	39	33	34	33	35
20	TRUE	Empty	Heat shock cognate 71 kDa protein [OS=Mus musculus]	P63017		71 kDa	TRUE	unknown	49	54	61	49	62	51	43	11	29	48	47	31	18	48	34	52	44	42
21	TRUE	Empty	Apolipoprotein A-I [OS=Mus musculus]	Q00623		31 kDa		unknown	41	44	43	62	45	35	78	51	62	38	44	69	33	27	20	31	26	21
22	TRUE	Empty	aldose reductase [OS=Mus musculus]	P45376		36 kDa		unknown	47	54	51	46	55	39	38	13	13	39	45	22	26	33	43	45	35	29
23	TRUE	Empty	Fibrinogen alpha chain [OS=Mus musculus]	E9PV24 (+1)		87 kDa		unknown	18	23	29	52	19	31	35	34	24	42	30	59	35	44	38	57	46	43
24	TRUE	Empty	Carboxylesterase 1C [OS=Mus musculus]	P23953		61 kDa	TRUE	unknown	39	37	43	40	34	39	57	28	47	27	39	50	25	30	28	33	31	28
25	TRUE	Empty	Tubulin beta-4B chain [OS=Mus musculus]	P68372		50 kDa	TRUE	unknown	40	51	48	41	49	44	29	8	13	32	30	18	13	50	26	54	51	49
26	TRUE	Empty	ATP synthase subunit beta, mitochondrial [OS=Mus musculus]	P56480		56 kDa		unknown	53	64	70	54	69	61	36	0	16	31	25	10	0	30	15	28	30	31
27	TRUE	Empty	Dimethylaniline monooxygenase [N-oxide-forming] 5 [OS=Mus musculus]	P97872		60 kDa		unknown	44	67	76	53	65	46	23	0	13	47	42	9	0	19	25	23	15	11
28	TRUE	Empty	Elongation factor 1-alpha 1 [OS=Mus musculus]	P10126		50 kDa		unknown	35	45	50	40	57	40	29	12	15	25	34	25	13	30	27	33	35	28
29	TRUE	Empty	fibronectin [OS=Mus musculus]	P11276		273 kDa		unknown	0	8	18	21	9	18	13	8	18	18	21	60	16	36	20	97	101	81
30	TRUE	Empty	Isoform 2 of Gelsolin [OS=Mus musculus]	P13020-2		81 kDa		unknown	40	45	45	37	41	37	40	22	28	30	36	25	15	22	16	29	27	28
31	TRUE	Empty	Major urinary protein 3 [OS=Mus musculus]	P04939		21 kDa	TRUE	unknown	25	18	29	37	27	12	69	37	50	31	33	50	56	16	22	45	0	0
32	TRUE	Empty	Fibrinogen gamma chain [OS=Mus musculus]	Q8VCM7		49 kDa		unknown	14	20	25	43	22	32	21	23	21	19	26	55	20	44	25	54	49	48
33	TRUE	Empty	alpha-enolase [OS=Mus musculus]	P17182		47 kDa		unknown	28	37	32	34	45	24	22	10	15	17	29	20	14	38	26	51	43	58
34	TRUE	Empty	histone H4 [OS=Mus musculus]	P62806		11 kDa		unknown	26	23	30	34	45	26	24	14	22	21	23	22	18	27	21	47	36	52
35	TRUE	Empty	Transketolase [OS=Mus musculus]	P40142		68 kDa		unknown	34	43	43	41	55	39	24	0	10	26	18	9	0	16	11	45	32	37
36	TRUE	Empty	ATP synthase subunit alpha, mitochondrial [OS=Mus musculus]	Q03265		60 kDa		unknown	35	43	45	47	60	40	20	0	14	27	20	7	0	25	13	19	26	21
37	TRUE	Empty	Fatty acid-binding protein, adipocyte [OS=Mus musculus]	P04117		15 kDa		unknown	38	35	38	38	62	29	35	19	21	34	35	18	14	16	16	11	0	0
38	TRUE	Empty	Histone H2B type 1-M [OS=Mus musculus]	P10854		14 kDa	TRUE	unknown	20	19	24	29	43	23	23	8	22	25	22	26	14	23	10	54	35	43
39	TRUE	Empty	Isocitrate dehydrogenase [NADP] cytoplasmic [OS=Mus musculus]	O88844		47 kDa	TRUE	unknown	38	37	35	38	55	41	20	0	10	26	23	9	0	25	26	27	15	19
40	TRUE	Empty	Plasminogen [OS=Mus musculus]	P20918		91 kDa		unknown	12	12	17	34	8	15	37	22	29	11	26	30	13	24	19	33	60	37
41	TRUE	Empty	Involucrin [OS=Mus musculus]	P48997		55 kDa		unknown	26	38	37	32	43	55	21	0	8	47	24	8	0	20	19	19	20	10
42	TRUE	Empty	Annexin A2 [OS=Mus musculus]	P07356		39 kDa		unknown	17	24	26	22	26	23	15	0	11	11	26	8	9	41	26	43	48	50
43	TRUE	Empty	Alcohol dehydrogenase 1 [OS=Mus musculus]	P00329		40 kDa	TRUE	unknown	30	39	43	38	41	31	29	16	15	28	25	10	0	12	14	16	9	0
44	TRUE	Empty	Tubulin alpha-1B chain [OS=Mus musculus]	P05213		50 kDa	TRUE	unknown	25	27	21	20	26	24	18	8	22	17	24	18	11	33	17	27	31	23
45	TRUE	Empty	annexin A1 [OS=Mus musculus]	P10107		39 kDa		unknown	9	8	11	13	16	14	0	0	0	18	0	19	9	24	21	58	64	72
46	TRUE	Empty	Ceruloplasmin [OS=Mus musculus]	Q61147		121 kDa		unknown	16	18	29	36	15	33	28	16	14	11	20	37	9	28	12	18	24	14
47	TRUE	Empty	peptidyl-prolyl cis-trans isomerase A [OS=Mus musculus]	P17742		18 kDa		unknown	21	25	21	20	37	24	15	0	10	28	21	13	9	21	22	32	22	26
48	TRUE	Empty	L-lactate dehydrogenase B chain [OS=Mus musculus]	P16125		37 kDa	TRUE	unknown	33	35	35	27	39	34	23	15	13	23	26	10	7	14	12	12	0	0
49	TRUE	Empty	Antithrombin-III [OS=Mus musculus]	P32261		52 kDa		unknown	16	15	21	22	13	19	32	21	26	20	16	33	13	19	13	21	22	15
50	TRUE	Empty	Cornifin-A [OS=Mus musculus]	Q62266		16 kDa		unknown	25	32	33	15	32	35	21	14	0	35	11	0	0	13	18	14	13	14
51	TRUE	Empty	Protein disulfide-isomerase A3 [OS=Mus musculus]	P27773		57 kDa		unknown	26	30	31	24	33	28	14	0	12	18	23	11	0	21	7	27	17	18
52	TRUE	Empty	Lactotransferrin [OS=Mus musculus]	P08071		78 kDa		unknown	0	0	0	0	0	0	0	0	0	21	0	30	0	17	0	87	82	102
53	TRUE	Empty	Protein S100-A9 [OS=Mus musculus]	P31725		13 kDa		unknown	0	0	0	0	0	0	0	0	0	31	0	22	0	0	0	89	55	96
54	TRUE	Empty	Clathrin heavy chain 1 [OS=Mus musculus]	Q68FD5		192 kDa		unknown	17	50	40	29	49	32	8	0	0	10	8	0	0	20	10	23	22	7
55	TRUE	Empty	Glutathione S-transferase omega-1 [OS=Mus musculus]	O09131		27 kDa		unknown	22	18	19	26	36	19	16	0	0	14	17	0	8	20	17	30	30	20
56	TRUE	Empty	Apolipoprotein A-IV [OS=Mus musculus]	P06728		45 kDa		unknown	19	17	19	29	19	22	42	17	21	13	13	15	7	10	11	16	17	12
57	TRUE	Empty	Glycogen phosphorylase, brain form [OS=Mus musculus]	Q8CI94		97 kDa	TRUE	unknown	23	35	42	31	49	34	12	0	0	18	11	0	0	20	0	16	11	0
58	TRUE	Empty	Pro-epidermal growth factor [OS=Mus musculus]	P01132		133 kDa		unknown	7	6	12	11	9	0	37	21	9	11	13	17	29	25	24	37	34	9
59	TRUE	Empty	UDP-glucose 6-dehydrogenase [OS=Mus musculus]	O70475		55 kDa		unknown	25	32	32	28	51	24	20	0	7	16	15	8	0	13	12	9	10	0
60	TRUE	Empty	14-3-3 protein sigma [OS=Mus musculus]	O70456		28 kDa	TRUE	unknown	27	25	27	23	35	23	12	0	0	33	21	0	0	12	16	15	18	16
61	TRUE	Empty	Alpha-1B-glycoprotein [OS=Mus musculus]	P29699		37 kDa		unknown	15	0	0	14	0	23	23	29	21	18	19	32	11	13	14	15	15	14
62	TRUE	Empty	vitamin D-binding protein [OS=Mus musculus]	P21614		54 kDa		unknown	19	13	14	17	15	21	21	22	23	11	13	29	7	17	12	18	20	10
63	TRUE	Empty	kininogen-1 [OS=Mus musculus]	O08677-1 (+1)		73 kDa	TRUE	unknown	15	10	14	19	7	19	20	19	24	17	21	22	13	11	6	13	20	19
64	TRUE	Empty	uromodulin [OS=Mus musculus]	Q91X17		71 kDa		unknown	0	0	9	14	5	0	13	0	22	25	13	16	25	20	15	23	34	47
65	TRUE	Empty	Alpha-1-antitrypsin 1-1 [OS=Mus musculus]	P07758		46 kDa	TRUE	unknown	70	54	88	92	68	80	119	85	83	42	68	103	34	0	40	47	54	0
66	TRUE	Empty	Uroplakin-2 [OS=Mus musculus]	P38575		20 kDa		unknown	27	25	25	24	39	33	18	7	0	23	19	0	0	0	0	0	0	0
67	TRUE	Empty	Elongation factor 2 [OS=Mus musculus]	P58252		95 kDa		unknown	11	18	21	16	33	24	9	0	7	10	13	12	0	23	9	25	25	16
68	TRUE	Empty	peroxiredoxin-1 [OS=Mus musculus]	P35700		22 kDa		unknown	27	33	28	21	40	18	19	0	6	10	11	0	0	17	8	11	6	6
69	TRUE	Empty	Isoform Cytoplasmic+peroxisomal of Peroxiredoxin-5, mitochondrial [OS=Mus musculus]	P99029-2		17 kDa		unknown	23	24	25	16	31	15	11	0	7	18	16	13	0	9	9	15	10	15
70	TRUE	Empty	Alpha-actinin-4 [OS=Mus musculus]	P57780		105 kDa	TRUE	unknown	18	26	31	12	26	26	9	0	0	10	8	0	0	38	9	25	10	16
71	TRUE	Empty	Ubiquitin-60S ribosomal protein L40 [OS=Mus musculus]	P62984		15 kDa		unknown	17	18	17	23	23	15	23	0	0	19	18	8	0	12	11	13	10	10
72	TRUE	Empty	78 kDa glucose-regulated protein [OS=Mus musculus]	P20029		72 kDa	TRUE	unknown	22	26	33	21	31	27	13	0	0	18	17	9	0	22	0	15	17	19
73	TRUE	Empty	Complement factor B [OS=Mus musculus]	P04186		85 kDa		unknown	12	11	17	14	5	15	25	18	18	11	18	24	10	12	8	11	8	12
74	TRUE	Empty	Transthyretin [OS=Mus musculus]	P07309		16 kDa		unknown	15	9	12	20	11	11	26	15	22	11	14	24	7	9	0	11	10	9
75	TRUE	Empty	fructose-bisphosphate aldolase A [OS=Mus musculus]	P05064		39 kDa	TRUE	unknown	15	15	10	0	13	14	0	0	0	14	10	0	0	20	15	25	24	26
76	TRUE	Empty	profilin-1 [OS=Mus musculus]	P62962		15 kDa		unknown	10	14	12	18	18	12	10	8	9	15	10	9	0	17	12	17	21	22
77	TRUE	Empty	inter alpha-trypsin inhibitor, heavy chain 4 [OS=Mus musculus]	A6X935-1		105 kDa		unknown	7	7	13	10	0	9	23	11	16	8	15	30	12	23	13	14	17	11
78	TRUE	Empty	Transitional endoplasmic reticulum ATPase [OS=Mus musculus]	Q01853		89 kDa		unknown	18	26	27	22	33	24	0	0	0	10	11	0	0	12	11	11	10	7
79	TRUE	Empty	Filamin-B [OS=Mus musculus]	Q80X90		278 kDa	TRUE	unknown	0	12	15	12	19	24	0	0	0	11	13	5	0	46	12	24	21	17
80	TRUE	Empty	histone H2A type 1 [OS=Mus musculus]	P22752 (+5)		14 kDa	TRUE	unknown	13	12	0	11	24	10	0	0	0	12	7	0	0	0	0	32	25	25
81	TRUE	Empty	glucose-6-phosphate isomerase [OS=Mus musculus]	P06745		63 kDa		unknown	15	15	22	16	24	13	12	0	0	8	0	0	0	13	0	23	19	20
82	TRUE	Empty	Uroplakin-1a [OS=Mus musculus]	Q9D132		29 kDa		unknown	22	29	30	25	36	22	13	0	0	9	12	0	0	0	0	0	0	0
83	TRUE	Empty	Malate dehydrogenase, mitochondrial [OS=Mus musculus]	P08249		36 kDa		unknown	24	26	23	20	26	20	10	0	0	7	9	0	0	10	0	16	13	12
84	TRUE	Empty	Glucose-6-phosphate 1-dehydrogenase X [OS=Mus musculus]	Q00612		59 kDa		unknown	15	20	18	14	27	13	7	0	0	12	7	0	0	10	10	17	23	20
85	TRUE	Empty	Eosinophil peroxidase [OS=Mus musculus]	P49290		81 kDa	TRUE	unknown	0	0	0	0	0	0	0	0	0	0	0	0	0	0	0	43	89	84
86	TRUE	Empty	Alpha-1-antitrypsin 1-4 [OS=Mus musculus]	Q00897		46 kDa	TRUE	unknown	67	51	72	84	63	73	114	85	76	38	67	108	32	35	42	50	51	42
87	TRUE	Empty	WD repeat-containing protein 1 [OS=Mus musculus]	O88342		66 kDa		unknown	14	14	23	13	24	15	0	0	0	9	11	0	0	10	8	18	18	16
88	TRUE	Empty	Vitronectin [OS=Mus musculus]	P29788		55 kDa		unknown	0	0	0	10	0	9	11	6	8	0	0	14	0	9	12	23	36	37
89	TRUE	Empty	L-lactate dehydrogenase A chain [OS=Mus musculus]	P06151		36 kDa	TRUE	unknown	22	21	18	18	23	16	0	0	0	8	0	9	0	17	11	20	15	18
90	TRUE	Empty	ADP/ATP translocase 2 [OS=Mus musculus]	P51881		33 kDa	TRUE	unknown	15	19	19	18	22	15	7	0	0	13	12	0	0	14	0	13	9	13
91	TRUE	Empty	Synaptic vesicle membrane protein VAT-1 homolog [OS=Mus musculus]	Q62465		43 kDa		unknown	18	25	28	16	24	15	7	0	0	10	12	0	0	11	0	8	0	7
92	TRUE	Empty	6-phosphogluconate dehydrogenase, decarboxylating [OS=Mus musculus]	Q9DCD0		53 kDa		unknown	13	14	14	15	23	10	7	0	0	13	10	0	0	12	9	18	16	18
93	TRUE	Empty	Filamin-A [OS=Mus musculus]	Q8BTM8		281 kDa	TRUE	unknown	0	0	0	0	0	0	0	0	34	0	0	7	0	18	0	45	38	55
94	TRUE	Empty	Actin, alpha cardiac muscle 1 [OS=Mus musculus]	P68033		42 kDa	TRUE	unknown	0	0	78	78	0	0	0	0	98	0	0	0	0	0	0	0	74	0
95	TRUE	Empty	14-3-3 protein zeta/delta [OS=Mus musculus]	P63101		28 kDa	TRUE	unknown	15	18	13	16	20	18	10	0	10	15	14	10	11	16	0	11	12	15
96	TRUE	Empty	Ubiquitin carboxyl-terminal hydrolase isozyme L1 [OS=Mus musculus]	Q9R0P9		25 kDa		unknown	20	24	20	17	29	19	17	0	0	16	12	0	0	0	0	0	0	0
97	TRUE	Empty	Beta-2-glycoprotein 1 [OS=Mus musculus]	Q01339		39 kDa		unknown	10	0	8	13	0	10	18	9	15	11	10	17	0	0	11	8	13	14
98	TRUE	Empty	Aldehyde dehydrogenase, dimeric NADP-preferring [OS=Mus musculus]	P47739		50 kDa	TRUE	unknown	18	24	22	19	22	24	17	0	0	12	9	0	0	0	0	0	0	0
99	TRUE	Empty	Protein disulfide-isomerase [OS=Mus musculus]	P09103		57 kDa		unknown	17	18	19	17	18	21	5	0	0	10	7	0	0	10	0	14	14	11
100	TRUE	Empty	Myoferlin [OS=Mus musculus]	Q69ZN7-1		233 kDa		unknown	7	41	26	16	27	27	0	0	0	0	0	0	0	14	0	7	8	0
101	TRUE	Empty	Glutathione S-transferase P 1 [OS=Mus musculus]	P19157		24 kDa		unknown	15	24	16	10	23	14	0	0	0	10	0	0	0	13	0	0	0	0
102	TRUE	Empty	Trifunctional enzyme subunit alpha, mitochondrial [OS=Mus musculus]	Q8BMS1		83 kDa		unknown	14	35	26	26	42	10	0	0	0	0	0	0	0	5	0	0	0	0
103	TRUE	Empty	Uroplakin-1b [OS=Mus musculus]	Q9Z2C6		30 kDa		unknown	15	19	26	16	23	17	0	0	0	19	13	0	0	0	0	0	0	0
104	TRUE	Empty	complement factor H [OS=Mus musculus]	P06909		139 kDa		unknown	0	0	0	6	0	0	16	8	10	0	15	25	10	15	0	11	19	11
105	TRUE	Empty	Calpain-1 catalytic subunit [OS=Mus musculus]	O35350		82 kDa		unknown	11	23	17	16	25	14	7	0	0	8	0	0	0	14	0	9	6	10
106	TRUE	Empty	carbonic anhydrase 3 [OS=Mus musculus]	P16015		29 kDa		unknown	17	0	0	18	11	0	13	9	19	0	8	19	11	0	0	15	0	0
107	TRUE	Empty	Ubiquitin-like modifier-activating enzyme 1 [OS=Mus musculus]	Q02053		118 kDa		unknown	10	20	23	16	20	13	0	0	0	0	0	0	0	9	0	14	10	0
108	TRUE	Empty	Malate dehydrogenase, cytoplasmic [OS=Mus musculus]	P14152		37 kDa		unknown	11	10	8	10	15	0	5	0	13	13	10	0	0	10	9	0	10	10
109	TRUE	Empty	Histone H1.2 [OS=Mus musculus]	P15864		21 kDa	TRUE	unknown	7	7	8	14	13	10	0	0	9	12	8	7	0	8	0	16	11	19
110	TRUE	Empty	Ezrin [OS=Mus musculus]	P26040		69 kDa	TRUE	unknown	10	17	15	12	19	13	0	0	0	0	0	0	0	16	6	11	7	7
111	TRUE	Empty	Peroxiredoxin-2 [OS=Mus musculus]	Q61171		22 kDa		unknown	16	15	8	10	9	9	9	0	0	8	0	15	0	9	0	0	0	0
112	TRUE	Empty	Ig gamma-2b chain C region [OS=Mus musculus]	P01867-1		44 kDa		unknown	7	0	12	0	0	0	13	0	13	0	13	10	0	9	0	8	0	7
113	TRUE	Empty	60 kDa heat shock protein, mitochondrial [OS=Mus musculus]	P63038-1		61 kDa		unknown	15	14	15	18	22	7	0	0	0	8	0	0	0	13	0	11	0	7
114	TRUE	Empty	Myeloperoxidase [OS=Mus musculus]	P11247		81 kDa	TRUE	unknown	0	0	0	0	0	0	0	0	0	0	0	0	0	6	0	49	46	63
115	TRUE	Empty	14-3-3 protein epsilon [OS=Mus musculus]	P62259		29 kDa	TRUE	unknown	16	18	17	22	25	12	0	0	0	0	10	0	0	0	0	13	0	0
116	TRUE	Empty	Histone H3.3C [OS=Mus musculus]	P02301		15 kDa		unknown	0	0	0	0	0	0	0	0	0	8	0	0	7	0	0	13	21	23
117	TRUE	Empty	Ras-related protein Rab-11A [OS=Mus musculus]	P62492		24 kDa	TRUE	unknown	15	11	15	7	21	8	0	0	0	12	8	0	0	0	0	5	9	7
118	TRUE	Empty	3-ketoacyl-CoA thiolase, mitochondrial [OS=Mus musculus]	Q8BWT1		42 kDa		unknown	23	14	15	14	22	12	7	0	0	0	0	0	0	0	0	0	0	0
119	TRUE	Empty	Haptoglobin [OS=Mus musculus]	Q61646		39 kDa		unknown	0	0	0	0	0	0	0	5	0	0	9	27	18	41	0	10	18	16
120	TRUE	Empty	Chitinase-like protein 3 [OS=Mus musculus]	O35744		44 kDa	TRUE	unknown	0	0	0	0	0	0	0	0	0	8	0	10	0	9	0	42	25	43
121	TRUE	Empty	Triosephosphate isomerase [OS=Mus musculus]	P17751		32 kDa		unknown	9	10	9	8	17	9	0	0	0	0	9	0	0	0	11	15	16	0
122	TRUE	Empty	Cathepsin D [OS=Mus musculus]	P18242		45 kDa		unknown	11	12	21	9	24	16	0	0	0	11	9	0	0	0	0	0	0	0
123	TRUE	Empty	Destrin [OS=Mus musculus]	Q9R0P5		19 kDa	TRUE	unknown	10	0	12	10	31	8	8	0	0	8	8	0	0	0	0	14	0	0
124	TRUE	Empty	Aldose reductase-related protein 2 [OS=Mus musculus]	P45377		36 kDa	TRUE	unknown	0	0	7	0	7	0	0	0	0	6	10	6	8	18	11	17	19	10
125	TRUE	Empty	Rab GDP dissociation inhibitor beta [OS=Mus musculus]	Q61598		51 kDa	TRUE	unknown	11	11	11	12	32	0	0	0	0	0	8	0	0	5	0	10	7	8
126	TRUE	Empty	phosphoglycerate kinase 1 [OS=Mus musculus]	P09411		45 kDa		unknown	11	7	8	7	8	9	11	0	0	0	0	0	0	13	0	11	11	15
127	TRUE	Empty	NADP-dependent malic enzyme [OS=Mus musculus]	P06801		64 kDa		unknown	9	22	21	18	29	9	0	0	0	0	0	0	0	0	0	0	0	0
128	TRUE	Empty	Ig gamma-1 chain C region secreted form [OS=Mus musculus]	P01868-1 (+1)		36 kDa		unknown	0	0	9	12	0	9	14	9	0	0	0	0	0	9	0	0	0	10
129	TRUE	Empty	Eukaryotic initiation factor 4A-I [OS=Mus musculus]	P60843		46 kDa	TRUE	unknown	9	10	8	0	13	9	8	0	0	0	8	0	0	13	0	10	0	9
130	TRUE	Empty	voltage-dependent anion-selective channel protein 1 [OS=Mus musculus]	Q60932-1 (+1)		32 kDa		unknown	11	12	13	9	21	16	0	0	0	8	0	0	0	0	0	8	10	0
131	TRUE	Empty	Apolipoprotein E [OS=Mus musculus]	P08226		36 kDa		unknown	7	6	6	0	0	0	10	0	0	8	0	11	0	0	8	9	12	10
132	TRUE	Empty	Vimentin [OS=Mus musculus]	P20152		54 kDa	TRUE	unknown	0	0	0	0	0	0	0	0	15	0	0	0	0	11	0	25	17	37
133	TRUE	Empty	Guanine nucleotide-binding protein subunit beta-2-like 1 [OS=Mus musculus]	P68040		35 kDa		unknown	7	10	8	7	12	0	0	0	0	0	0	0	0	13	12	15	11	10
134	TRUE	Empty	plectin [OS=Mus musculus]	Q9QXS1-1 (+1)		534 kDa		unknown	0	18	17	10	27	14	0	0	0	0	0	0	0	21	0	8	0	6
135	TRUE	Empty	Cofilin-1 [OS=Mus musculus]	P18760		19 kDa	TRUE	unknown	9	7	10	5	19	0	0	0	0	0	7	6	0	0	0	8	8	7
136	TRUE	Empty	Endoplasmin [OS=Mus musculus]	P08113		92 kDa	TRUE	unknown	10	13	24	11	20	13	8	0	0	0	11	0	0	10	0	11	0	0
137	TRUE	Empty	Carbonic anhydrase 2 [OS=Mus musculus]	P00920		29 kDa		unknown	20	11	7	13	6	0	19	0	0	0	8	10	0	8	0	0	0	0
138	TRUE	Empty	Long-chain specific acyl-CoA dehydrogenase, mitochondrial [OS=Mus musculus]	P51174		48 kDa		unknown	16	19	15	12	17	9	6	0	0	0	0	0	0	0	0	0	0	0
139	TRUE	Empty	Macrophage-capping protein [OS=Mus musculus]	P24452		39 kDa		unknown	6	9	0	0	11	0	0	0	0	0	7	0	0	11	6	16	15	17
140	TRUE	Empty	Complement C4-B [OS=Mus musculus]	P01029		193 kDa		unknown	0	0	12	14	0	10	12	0	6	0	0	23	0	13	0	6	0	0
141	TRUE	Empty	Clusterin [OS=Mus musculus]	Q06890		52 kDa		unknown	0	0	0	9	0	0	8	0	0	10	0	0	0	0	0	9	11	10
142	TRUE	Empty	annexin A4 [OS=Mus musculus]	P97429		36 kDa		unknown	13	10	12	10	14	8	0	0	0	0	7	0	0	0	0	0	0	0
143	TRUE	Empty	Fatty acid synthase [OS=Mus musculus]	P19096		272 kDa		unknown	12	21	10	22	15	6	0	0	0	0	0	0	0	0	0	0	9	0
144	TRUE	Empty	Kallikrein-1 [OS=Mus musculus]	P15947		29 kDa		unknown	8	0	0	0	0	0	9	0	0	0	0	0	17	0	0	0	0	0
145	TRUE	Empty	annexin A5 [OS=Mus musculus]	P48036		36 kDa		unknown	15	11	15	10	17	11	9	0	0	0	0	0	0	0	0	0	0	0
146	TRUE	Empty	Stress-70 protein, mitochondrial [OS=Mus musculus]	P38647		73 kDa		unknown	14	17	18	12	10	14	6	0	0	0	0	0	0	0	0	0	0	0
147	TRUE	Empty	UDP-glucuronosyltransferase 1-6 [OS=Mus musculus]	Q64435		60 kDa	TRUE	unknown	12	26	16	12	30	13	0	0	0	0	0	0	0	0	0	0	0	0
148	TRUE	Empty	40S ribosomal protein SA [OS=Mus musculus]	P14206		33 kDa		unknown	0	0	10	0	13	8	0	0	0	0	0	0	0	0	0	7	0	0
149	TRUE	Empty	Transaldolase [OS=Mus musculus]	Q93092		37 kDa		unknown	7	8	9	6	14	10	0	0	0	0	0	0	0	6	0	15	9	12
150	TRUE	Empty	adenylyl cyclase-associated protein 1 [OS=Mus musculus]	P40124		52 kDa		unknown	8	8	9	6	14	0	0	0	0	0	0	0	0	0	0	19	16	15
151	TRUE	Empty	chloride intracellular channel protein 1 [OS=Mus musculus]	Q9Z1Q5		27 kDa		unknown	0	0	11	0	9	0	0	0	0	0	0	0	0	0	0	12	11	8
152	TRUE	Empty	heat shock 70 kDa protein 1A [OS=Mus musculus]	Q61696		70 kDa	TRUE	unknown	0	19	20	13	19	14	0	0	0	0	0	0	0	14	0	0	0	11
153	TRUE	Empty	Endoplasmic reticulum metallopeptidase 1 [OS=Mus musculus]	Q3UVK0		100 kDa		unknown	9	20	14	17	25	7	0	0	0	0	0	0	0	0	0	0	0	0
154	TRUE	Empty	ras-related protein Rab-1B [OS=Mus musculus]	Q9D1G1		22 kDa	TRUE	unknown	13	13	15	11	18	7	0	0	0	0	0	0	0	0	0	0	0	0
155	TRUE	Empty	Prostaglandin reductase 1 [OS=Mus musculus]	Q91YR9		36 kDa		unknown	8	9	14	7	22	10	8	0	0	0	0	0	0	0	0	0	0	0
156	TRUE	Empty	Protein NDRG2 [OS=Mus musculus]	Q9QYG0		41 kDa		unknown	11	15	23	11	12	0	0	0	0	0	0	0	0	0	0	0	0	0
157	TRUE	Empty	40S ribosomal protein S3 [OS=Mus musculus]	P62908		27 kDa		unknown	7	14	8	8	17	0	0	0	0	0	0	0	0	9	0	8	0	0
158	TRUE	Empty	actin-related protein 3 [OS=Mus musculus]	Q99JY9		47 kDa		unknown	6	9	11	0	12	0	7	0	0	0	0	0	0	0	0	13	9	11
159	TRUE	Empty	Aspartate aminotransferase, mitochondrial [OS=Mus musculus]	P05202		47 kDa		unknown	7	10	13	8	13	8	6	0	0	0	0	0	0	0	0	0	0	0
160	TRUE	Empty	alcohol dehydrogenase [NADP(+)] [OS=Mus musculus]	Q9JII6		37 kDa		unknown	13	10	12	14	11	10	5	0	0	0	0	0	0	0	0	0	0	0
161	TRUE	Empty	cytosolic non-specific dipeptidase [OS=Mus musculus]	Q9D1A2		53 kDa		unknown	10	16	12	9	19	10	0	0	0	0	0	0	0	0	0	0	0	0
162	TRUE	Empty	60S acidic ribosomal protein P0 [OS=Mus musculus]	P14869		34 kDa		unknown	8	9	10	8	14	8	0	0	0	0	0	0	0	7	0	0	6	8
163	TRUE	Empty	Isoform 2 of Tropomyosin alpha-3 chain [OS=Mus musculus]	P21107-2		29 kDa	TRUE	unknown	0	0	0	0	8	13	0	0	0	15	0	0	0	0	0	7	5	10
164	TRUE	Empty	ATP synthase subunit O, mitochondrial [OS=Mus musculus]	Q9DB20		23 kDa		unknown	9	9	10	17	16	0	0	0	0	0	0	0	0	0	0	0	0	0
165	TRUE	Empty	Heat shock protein HSP 90-alpha [OS=Mus musculus]	P07901		85 kDa	TRUE	unknown	42	45	59	41	59	35	0	0	0	0	0	0	0	39	0	38	0	0
166	TRUE	Empty	Galectin-3 [OS=Mus musculus]	P16110		28 kDa		unknown	0	0	0	0	10	0	0	0	0	0	0	0	0	11	0	10	10	15
167	TRUE	Empty	sphingosine-1-phosphate lyase 1 [OS=Mus musculus]	Q8R0X7		64 kDa		unknown	10	12	13	12	17	9	0	0	0	6	0	0	0	0	0	0	0	0
168	TRUE	Empty	Prelamin-A/C [OS=Mus musculus]	P48678-1		74 kDa		unknown	0	12	14	8	16	10	0	0	0	6	0	0	0	9	0	0	0	0
169	TRUE	Empty	3-ketoacyl-CoA thiolase B, peroxisomal [OS=Mus musculus]	Q8VCH0		44 kDa	TRUE	unknown	13	13	13	16	15	9	0	0	0	0	0	0	0	0	0	0	0	0
170	TRUE	Empty	Aspartate aminotransferase, cytoplasmic [OS=Mus musculus]	P05201		46 kDa		unknown	9	10	15	5	18	9	0	0	0	0	0	0	0	0	0	0	0	0
171	TRUE	Empty	citrate synthase, mitochondrial [OS=Mus musculus]	Q9CZU6		52 kDa		unknown	11	13	11	9	14	0	0	0	0	0	0	0	0	0	0	0	0	0
172	TRUE	Empty	Carbonyl reductase [NADPH] 2 [OS=Mus musculus]	P08074		26 kDa		unknown	12	12	0	12	11	14	0	0	0	0	0	0	0	0	0	0	0	0
173	TRUE	Empty	Talin-1 [OS=Mus musculus]	P26039		270 kDa	TRUE	unknown	0	0	7	0	0	0	0	0	0	0	0	0	0	0	0	21	16	19
174	TRUE	Empty	Prothrombin [OS=Mus musculus]	P19221		70 kDa		unknown	0	0	11	10	0	0	17	0	0	0	0	10	0	5	0	0	0	0
175	TRUE	Empty	Ig mu chain C region [OS=Mus musculus]	P01872-1 (+1)		50 kDa		unknown	0	0	0	0	0	0	0	0	0	0	8	7	0	0	0	8	7	10
176	TRUE	Empty	Integrin beta-2 [OS=Mus musculus]	P11835		85 kDa		unknown	0	0	0	0	0	0	0	0	0	0	0	0	0	0	0	22	24	32
177	TRUE	Empty	GTP-binding nuclear protein RAN [OS=Mus musculus]	P62827		24 kDa		unknown	0	0	0	0	7	0	0	0	0	0	0	0	0	0	0	9	0	8
178	TRUE	Empty	Dolichyl-diphosphooligosaccharide--protein glycosyltransferase subunit 1 [OS=Mus musculus]	Q91YQ5		69 kDa		unknown	8	13	9	7	11	7	0	0	0	0	0	0	0	0	0	0	0	0
179	TRUE	Empty	leukotriene A-4 hydrolase [OS=Mus musculus]	P24527		69 kDa		unknown	0	6	0	0	0	0	0	0	0	0	0	0	0	0	0	25	12	20
180	TRUE	Empty	Carbonyl reductase [NADPH] 1 [OS=Mus musculus]	P48758		31 kDa		unknown	6	12	10	9	11	0	0	0	0	0	0	0	0	0	0	0	0	0
181	TRUE	Empty	Ras GTPase-activating-like protein IQGAP1 [OS=Mus musculus]	Q9JKF1		189 kDa	TRUE	unknown	0	0	0	0	5	0	0	0	0	0	0	0	0	0	0	18	13	16
182	TRUE	Empty	Trifunctional enzyme subunit beta, mitochondrial [OS=Mus musculus]	Q99JY0		51 kDa		unknown	9	13	13	9	23	0	0	0	0	0	0	0	0	0	0	0	0	0
183	TRUE	Empty	Aconitate hydratase, mitochondrial [OS=Mus musculus]	Q99KI0		85 kDa		unknown	6	8	9	10	14	8	0	0	0	0	0	0	0	0	0	0	0	0
184	TRUE	Empty	Plastin-2 [OS=Mus musculus]	Q61233		70 kDa	TRUE	unknown	0	0	0	0	0	0	0	0	0	0	0	0	0	0	0	18	18	21
185	TRUE	Empty	Poly(RC)-binding protein 1 [OS=Mus musculus]	P60335		37 kDa	TRUE	unknown	9	8	7	10	9	0	0	0	0	0	0	0	0	0	0	0	0	0
186	TRUE	Empty	Ras-related protein Rab-14 [OS=Mus musculus]	Q91V41		24 kDa	TRUE	unknown	12	13	13	7	15	6	0	0	0	0	0	0	0	0	0	0	0	0
187	TRUE	Empty	Methylmalonate-semialdehyde dehydrogenase [acylating], mitochondrial [OS=Mus musculus]	Q9EQ20		58 kDa		unknown	9	17	8	9	14	11	0	0	0	6	0	0	0	0	0	0	0	0
188	TRUE	Empty	2,4-dienoyl-CoA reductase, mitochondrial [OS=Mus musculus]	Q9CQ62		36 kDa		unknown	5	16	10	0	11	0	0	0	0	0	0	0	0	0	0	0	0	0
189	TRUE	Empty	Heat shock 70 kDa protein 4 [OS=Mus musculus]	Q61316		94 kDa		unknown	0	0	11	6	8	6	0	0	0	0	0	0	0	0	0	0	0	0
190	TRUE	Empty	Enoyl-CoA delta isomerase 1, mitochondrial [OS=Mus musculus]	P42125		32 kDa		unknown	11	12	0	0	13	10	0	0	0	0	0	0	0	0	0	0	0	0
191	TRUE	Empty	Thioredoxin-dependent peroxide reductase, mitochondrial [OS=Mus musculus]	P20108		28 kDa		unknown	8	12	9	10	13	0	0	0	0	0	0	0	0	0	0	0	0	0
192	TRUE	Empty	heterogeneous nuclear ribonucleoproteins A2/B1 [OS=Mus musculus]	O88569		37 kDa		unknown	0	0	6	0	11	9	0	0	0	0	0	0	0	0	0	7	7	9
193	TRUE	Empty	T-complex protein 1 subunit alpha [OS=Mus musculus]	P11983		60 kDa		unknown	6	10	8	0	12	7	0	0	0	0	0	0	0	6	0	7	0	0
194	TRUE	Empty	T-complex protein 1 subunit beta [OS=Mus musculus]	P80314		57 kDa		unknown	0	11	11	0	15	0	0	0	0	0	0	0	0	0	0	0	0	0
195	TRUE	Empty	Inhibitor of carbonic anhydrase [OS=Mus musculus]	Q9DBD0		77 kDa		unknown	0	0	0	0	0	0	10	0	8	0	0	12	0	0	0	0	0	0
196	TRUE	Empty	Inter-alpha-trypsin inhibitor heavy chain H1 [OS=Mus musculus]	Q61702		101 kDa		unknown	0	0	8	0	0	7	12	0	0	0	0	8	0	0	0	0	0	0
197	TRUE	Empty	Aldehyde dehydrogenase, cytosolic 1 [OS=Mus musculus]	O35945		55 kDa	TRUE	unknown	0	11	9	0	12	0	0	0	0	0	0	0	0	0	0	0	0	0
198	TRUE	Empty	Cytoplasmic aconitate hydratase [OS=Mus musculus]	P28271		98 kDa		unknown	5	13	12	8	20	0	0	0	0	0	0	0	0	0	0	0	0	0
199	TRUE	Empty	Proteasome subunit alpha type-1 [OS=Mus musculus]	Q9R1P4		30 kDa		unknown	7	6	7	8	8	0	0	0	0	0	0	0	0	0	0	0	0	0
200	TRUE	Empty	elongation factor 1-gamma [OS=Mus musculus]	Q9D8N0		50 kDa		unknown	0	0	7	0	8	0	0	0	0	0	0	0	0	6	0	0	0	0
201	TRUE	Empty	Vinculin [OS=Mus musculus]	Q64727		117 kDa		unknown	0	7	0	0	5	8	0	0	0	0	0	0	0	0	0	5	0	9
202	TRUE	Empty	Membrane-associated progesterone receptor component 1 [OS=Mus musculus]	O55022		22 kDa		unknown	0	7	0	0	11	8	0	0	0	17	0	0	0	0	0	0	0	0
203	TRUE	Empty	Voltage-dependent anion-selective channel protein 2 [OS=Mus musculus]	Q60930		32 kDa		unknown	0	6	7	0	7	6	0	0	0	0	0	0	0	0	0	0	0	0
204	TRUE	Empty	Peroxiredoxin-6 [OS=Mus musculus]	O08709		25 kDa		unknown	8	6	7	0	11	0	0	0	0	0	0	0	0	0	0	0	0	0
205	TRUE	Empty	Reticulon-4 [OS=Mus musculus]	Q99P72-2		127 kDa		unknown	6	8	8	0	12	8	0	0	0	0	0	0	0	0	0	0	0	0
206	TRUE	Empty	Nucleolin [OS=Mus musculus]	P09405		77 kDa		unknown	0	0	11	0	8	0	0	0	0	0	0	0	0	8	0	8	0	0
207	TRUE	Empty	EH domain-containing protein 4 [OS=Mus musculus]	Q9EQP2		61 kDa		unknown	0	10	8	0	13	6	0	0	0	0	0	0	0	0	0	0	0	0
208	TRUE	Empty	Uroplakin-3b [OS=Mus musculus]	Q80YF6-1 (+1)		30 kDa		unknown	8	10	9	7	0	6	0	0	0	0	0	0	0	0	0	0	0	0
209	TRUE	Empty	Actin-related protein 2/3 complex subunit 1B [OS=Mus musculus]	Q9WV32		41 kDa	TRUE	unknown	0	0	0	0	0	0	0	0	0	0	0	0	0	0	0	11	10	13
210	TRUE	Empty	electron transfer flavoprotein subunit beta [OS=Mus musculus]	Q9DCW4		28 kDa		unknown	9	6	7	10	0	6	0	0	0	0	0	0	0	0	0	0	0	0
211	TRUE	Empty	Aldehyde dehydrogenase, mitochondrial [OS=Mus musculus]	P47738		57 kDa		unknown	6	0	0	0	0	0	0	0	0	0	0	0	0	0	0	13	11	23
212	TRUE	Empty	annexin A11 [OS=Mus musculus]	P97384		54 kDa		unknown	0	7	0	0	0	9	0	0	0	0	0	0	0	0	0	6	6	9
213	TRUE	Empty	Glutamate dehydrogenase 1, mitochondrial [OS=Mus musculus]	P26443		61 kDa		unknown	8	13	8	0	0	0	0	0	0	0	0	0	0	0	0	0	0	0
214	TRUE	Empty	T-complex protein 1 subunit theta [OS=Mus musculus]	P42932		60 kDa		unknown	0	8	7	0	11	0	0	0	0	0	0	0	0	8	0	0	0	0
215	TRUE	Empty	NADPH--cytochrome P450 reductase [OS=Mus musculus]	P37040		77 kDa		unknown	0	10	8	0	15	0	0	0	0	0	0	0	0	0	0	0	0	0
216	TRUE	Empty	Proteasome subunit alpha type-6 [OS=Mus musculus]	Q9QUM9		27 kDa		unknown	8	6	6	6	8	0	0	0	0	0	0	0	0	0	0	0	0	0
217	TRUE	Empty	annexin A6 [OS=Mus musculus]	P14824		76 kDa		unknown	0	8	8	5	0	8	0	0	0	0	0	0	0	0	0	0	0	0
218	TRUE	Empty	Dynamin-2 [OS=Mus musculus]	P39054-1 (+1)		98 kDa	TRUE	unknown	0	8	7	7	8	0	0	0	0	0	0	0	0	0	0	0	0	0
219	TRUE	Empty	Superoxide dismutase [Cu-Zn] [OS=Mus musculus]	P08228		16 kDa		unknown	0	0	0	0	8	11	0	0	0	13	0	0	0	0	0	0	0	0
220	TRUE	Empty	Spectrin beta chain, non-erythrocytic 1 [OS=Mus musculus]	Q62261-1		274 kDa		unknown	0	8	0	7	0	9	0	0	0	0	0	0	0	0	0	0	0	0
221	TRUE	Empty	Coronin-1A [OS=Mus musculus]	O89053		51 kDa		unknown	0	0	0	0	0	0	0	0	0	0	0	0	0	0	0	15	10	14
222	TRUE	Empty	Leukocyte elastase inhibitor A [OS=Mus musculus]	Q9D154		43 kDa		unknown	0	0	0	0	0	0	0	0	0	0	0	0	0	0	0	11	8	15
223	TRUE	Empty	CD177 antigen [OS=Mus musculus]	Q8R2S8		87 kDa		unknown	0	0	0	0	0	0	0	0	0	0	0	0	0	0	0	16	7	16
224	TRUE	Empty	Protein disulfide-isomerase A4 [OS=Mus musculus]	P08003		72 kDa		unknown	0	0	8	0	6	9	0	0	0	0	0	0	0	0	0	0	0	0
225	TRUE	Empty	cullin-associated nedd8-dissociated protein 1 [OS=Mus musculus]	Q6ZQ38		136 kDa		unknown	0	7	7	0	9	0	0	0	0	0	0	0	0	0	0	0	0	0
226	TRUE	Empty	acyl-coenzyme A thioesterase 1 [OS=Mus musculus]	O55137		46 kDa	TRUE	unknown	0	8	11	0	7	0	0	0	0	0	0	0	0	0	0	0	0	0
227	TRUE	Empty	Integrin alpha-M [OS=Mus musculus]	P05555-1		127 kDa		unknown	0	0	0	0	0	0	0	0	0	0	0	0	0	0	0	13	8	13
228	TRUE	Empty	Band 3 anion transport protein [OS=Mus musculus]	P04919 (+1)		103 kDa		unknown	12	11	0	5	0	0	0	0	0	0	0	0	0	0	0	0	0	0
229	TRUE	Empty	Phosphoglucomutase-1 [OS=Mus musculus]	Q9D0F9		61 kDa		unknown	0	8	6	0	10	0	0	0	0	0	0	0	0	0	0	0	0	0
230	TRUE	Empty	Bone marrow proteoglycan [OS=Mus musculus]	Q61878		24 kDa		unknown	0	0	0	0	0	0	0	0	0	0	0	0	0	0	0	9	8	12
231	TRUE	Empty	Neutrophil elastase [OS=Mus musculus]	Q3UP87		29 kDa		unknown	0	0	0	0	0	0	0	0	0	0	0	0	0	0	0	7	10	14
232	TRUE	Empty	1-phosphatidylinositol 4,5-bisphosphate phosphodiesterase delta-1 [OS=Mus musculus]	Q8R3B1		86 kDa		unknown	0	7	9	0	5	0	0	0	0	0	0	0	0	0	0	0	0	0
233	TRUE	Empty	Neutral alpha-glucosidase AB [OS=Mus musculus]	Q8BHN3 (+1)		107 kDa		unknown	0	0	6	0	6	8	0	0	0	0	0	0	0	0	0	0	0	0
END OF FILE

[truncated: 62 more sheets: Fig. 2a - Human, Fig. 2b, Fig. 2c, Fig. 3b, Fig. 3c, Fig. 3d, Fig. 3e, Fig. 3f, Fig. 3g, Fig. 3h, Fig. 3i, Fig. 3j, Fig. 3k, Fig. 4a, Fig. 4b, Fig. 4c, Fig. 4d, Fig. 4e, Fig. 4f, Fig. 4g …]
